# Supplementary material for: Proteomic Analysis of the Metabolic Response of UVA-Exposed Melanocytes Following Co-Treatment with Cannabigerol and 3-O-Ethylascorbic Acid
Source: Cells. 2026 May 23;15(11):965. doi: 10.3390/cells15110965 (PMC13256526; doi:10.3390/cells15110965)
Supplement: Supplementary file 1 [file cells-15-00965-s001.zip › S3.xlsx]

## Sheet: Arkusz1
Supplementary file S3. IDs of the proteins that were identified and semi-quantified in UVA (18 J/cm2) irradiated skin melanocytes following 24h incubation with cannabigerol (CBG, 1 µM), 3-O-ethyl ascorbic acid (EAA, 150 µM) and both compounds used together (CBG + EAA). Data obtained using high-performance liquid chromatography system Ultimate 3000 (Dionex, Idstein, Germany) coupled Q Exactive HF …
	Ctr 1	Ctr 2	Ctr 3	CBG 1	CBG 2	CBG 3	EAA 1	EAA 2	EAA 3	CBG+EAA 1	CBG+EAA 2	CBG+EAA 3	UVA 1	UVA 2	UVA 3	UVA + CBG 1	UVA + CBG 2	UVA + CBG 3	UVA + EAA 1	UVA + EAA 2	UVA + EAA 3	UVA + CBG+EAA 1	UVA + CBG+EAA 2	UVA + CBG+EAA 3
A0A024QYS2	100000000	100000000	100000000	20000000	18000000	18000000	10000000	10000000	10000000	6700000	14000000	14000000	69501000	69501000	30351000	56281000	56281000	56281000	84654000	77519000	113670000	17709000	105100000	55906000
A0A024QYW3	11000000	11000000	11000000	74000000	74000000	56000000	100000000	100000000	100000000	49000000	49000000	49000000	1.5194e+09	669290000	435970000	1.0649e+09	34437000	34437000	2580000000	3.4649e+09	1383800000	38146000	2280400000	1.7956e+09
A0A024QYX3	1100000000	1100000000	40000000			58000000	18000000	18000000	18000000	38000000	38000000	38000000	235840000	126710000	126710000	123280000	9955800	9955800	350270000	570390000	47269000	82465000	316270000	660110000
A0A024QYY3	120000000	120000000	120000000	43000000	43000000	32000000	4000000	11000000	4000000	84000000	84000000	12000000	18715000	18715000	18715000	5291100	5291100	5291100	42183000	42183000	33073000	18353000	18353000	23297000
A0A024QZJ8	56000000	50000000	54000000	13000000	31000000	61000000	15000000	63000000	12000000	9100000	3400000	66000000	356590000	356590000	1.8577e+09	809020000	809020000	809020000	42182000	31516000	31516000	18864000	70954000	70954000
A0A024QZN9	28000000	42000000	55000000	19000000	35000000	55000000	16000000	83000000	31000000	24000000	16000000	33000000	215210000	33677000	18506000	117250000	117250000	117250000	122110000	145820000	126080000	82465000	155320000	216990000
A0A024QZQ2	12000000	5300000	5300000	29000000	29000000	12000000	11000000	4300000	2600000	3700000	3700000	5500000	63064000	12474000	12474000	22702000	22702000	22702000	65814000	92033000	65991000	8168800	67378000	70003000
A0A024QZU2	57000000	17000000	17000000			15000000	4200000	22000000	4200000	8100000	4200000	4200000	809020000	809020000	991680000	991680000	991680000	991680000	20976000	20976000	20976000	5811500	29708000	14610000
A0A024QZX3	37000000	39000000	19000000	65000000	10000000	36000000	10000000	16000000	9300000	8300000	8300000	29000000	568740000	568740000	6858700	1082500000	1082500000	1082500000	42828000	42828000	42828000	18359000	18359000	16436000
A0A024QZY1	43000000	19000000	13000000	63000000	63000000	33000000	12000000	18000000	5600000	6400000	6400000	21000000	650580000	650580000	1224500000	1082500000	1082500000	1082500000	30283000	30283000	30283000	8793500	8723500	8723500
A0A024R0E2	38000000	33000000	29000000	22000000	23000000	29000000	22000000	29000000	20000000	24000000	8500000	27000000	783500000	783500000	1.6419e+09	1224500000	1224500000	1224500000	23069000	21102000	33216000	17709000	17097000	18779000
A0A024R0L6	74000000	52000000	45000000	85000000	23000000	35000000	21000000	21000000	36000000	16000000	13000000	36000000	23406000	11277000	11277000	17461000	17461000	17461000	19107000	27926000	27926000	1542600	1542600	29772000
A0A024R0P9	24000000	15000000	18000000	630000000	630000000	12000000	1100000	29000000	14000000	6900000	6900000	12000000	452210000	452210000	1109700000	1109700000	1109700000	1109700000	17445000	96185000	96185000	25521000	25521000	25521000
A0A024R0V4	32000000	32000000	32000000	73000000	73000000	15000000	12000000	14000000	12000000	9200000	9200000	24000000	79180000	79180000	79180000	51588000	11164000	11164000	60731000	130020000	55802000	5811500	127940000	122430000
A0A024R0V6	110000000	110000000	110000000	74000000	74000000	88000000	13000000	13000000	13000000	9200000	9200000	11000000	1.0498e+09	340610000	255870000	594550000	43750000	43750000	1243100000	2548500000	890560000	15064000	1.0312e+09	1118000000
A0A024R127	110000000	110000000	110000000				10000000	10000000	10000000	8400000	8400000	8400000	471870000	471870000	1.0007e+09	938730000	938730000	938730000	25317000	28809000	28809000	82465000	82465000	31216000
A0A024R159	110000000	11000000	18000000	63000000	63000000	28000000	12000000	16000000	12000000	9700000	9700000	17000000	1082500000	1082500000	1082500000	991680000	991680000	991680000	10936000	11421000	11421000	25521000	25521000	19922000
A0A024R172	120000000	120000000	120000000	74000000	74000000	18000000	10000000	10000000	10000000	94000000	94000000	94000000	17439000	11068000	11068000	11947000	11947000	754130	21859000	33690000	33690000	15193000	29146000	28219000
A0A024R1A3	110000000	120000000	50000000	41000000	31000000	92000000	26000000	39000000	60000000	46000000	28000000	50000000	1109700000	1109700000	5291100	2310100000	2310100000	2310100000	21411000	27025000	28203000	8982200	26208000	31352000
A0A024R1N4	160000000	110000000	60000000	76000000	60000000	64000000	32000000	61000000	83000000	53000000	35000000	58000000	991680000	396530000	163130000	752180000	752180000	51929000	828760000	1261600000	845200000	1167800	858790000	336280000
A0A024R1S8	140000000	72000000	62000000	6600000	6600000	120000000	11000000	90000000	42000000	20000000	20000000	62000000	29602000	29602000	29602000	2453100000	2453100000	2453100000	24180000	57227000	52729000	18864000	58334000	28722000
A0A024R280	44000000	44000000	44000000			73000000	16000000	19000000	16000000	7900000	7900000	32000000	731130000	731130000	10204000	1199600000	1199600000	1199600000	19647000	51613000	51613000	18359000	18359000	24702000
A0A024R2A4	27000000	27000000	15000000	15000000	9500000	9500000	6200000	12000000	6200000	8700000	7500000	13000000	650580000	363940000	319050000	541010000	19644000	3651600	1.0709e+09	1.5422e+09	234010000	1099000000	1099000000	1374900000
A0A024R2M7	20000000	14000000	14000000	6600000	9400000	21000000	4700000	7800000	4700000	8100000	8100000	14000000	337490000	337490000	783500000	1199600000	1199600000	1199600000	23069000	49724000	33761000	42390000	42390000	42390000
A0A024R321	82000000	84000000	55000000	120000000	100000000	59000000	76000000	29000000	38000000	26000000	34000000	49000000	263860000	263860000	9673700	1109700000	1109700000	1109700000	40176000	8824900	8824900	33633000	15071000	15071000
A0A024R333	110000000	110000000	20000000	29000000	29000000		12000000	12000000	12000000	83000000	28000000	28000000	1432600000	1432600000	10204000	6367400	6367400	6367400	49190000	25544000	25544000	30610000	30610000	30610000
A0A024R374	26000000	15000000	28000000	630000000	630000000	39000000	1100000	32000000	1100000	8700000	8700000	19000000	1.566e+09	1.566e+09	1.566e+09	7806900	7806900	7806900	49190000	49190000	60976000	29708000	29708000	29708000
A0A024R3G0	69000000	48000000	11000000	14000000	14000000	14000000	9700000	9700000	37000000	18000000	18000000	18000000	39878000	17839000	17839000	10530000	10530000	10530000	37710000	37710000	37710000	30610000	30610000	30610000
A0A024R3X7	100000000	100000000	44000000	25000000	12000000	47000000	15000000	49000000	15000000	19000000	19000000	62000000	72914000	17397000	12999000	22919000	22919000	22919000	93265000	177240000	72592000	15193000	148510000	130250000
A0A024R3Z6	35000000	26000000	20000000	4000000	4000000	27000000	23000000	27000000	23000000	3200000	9200000	14000000	263860000	160990000	113120000	206550000	25140000	25140000	333620000	415310000	293390000	355640000	355640000	401060000
A0A024R443	13000000	7900000	7900000			30000000	12000000	12000000	12000000	9500000	9500000	7600000	130240000	45060000	29259000	74849000	74849000	74849000	172910000	249610000	150870000	40921000	151710000	114910000
A0A024R454	1300000	1300000	1300000	14000000	14000000	14000000	12000000	12000000	12000000	9300000	9300000	9300000	938730000	938730000	938730000	1200700000	1200700000	1200700000	32293000	32293000	27535000	18864000	18864000	18864000
A0A024R4E5	24000000	24000000	11000000	19000000	19000000	19000000	12000000	12000000	8600000	6500000	4400000	4400000	938730000	252130000	89721000	405060000	111540000	111540000	1197400000	2.0433e+09	1133600000	1.4938e+09	1.4938e+09	1.0584e+09
A0A024R4U3	41000000	21000000	21000000	19000000	12000000	12000000	11000000	13000000	14000000	8400000	9700000	9700000	938730000	938730000	991680000	991680000	991680000	991680000	21398000	21398000	21398000	14610000	14610000	14610000
A0A024R580	20000000	26000000	26000000	11000000	11000000	28000000	10000000	7200000	13000000	5900000	7000000	7000000	6858700	6858700	6858700	5400600000	5400600000	5400600000	11526000	11117000	15902000	7153200	11982000	11982000
A0A024R592	270000000	180000000	140000000	150000000	82000000	140000000	100000000	140000000	160000000	91000000	98000000	140000000	56548000	56548000	56548000	50726000	50726000	50726000	40444000	44054000	32181000	2745900	96963000	33210000
A0A024R5C5	23000000	40000000	1200000	18000000	18000000	18000000	12000000	20000000	12000000	5000000	5000000	5000000	263860000	263860000	6858700	1.0498e+09	1.0498e+09	1.0498e+09	39126000	77770000	77770000	1542600	36348000	31366000
A0A024R5F3	12000000	12000000	12000000	12000000	2300000	2300000	13000000	13000000	13000000	8900000	11000000	11000000	19385000	19385000	19385000	7806900	7806900	7806900	22338000	75989000	75989000	5048300	24784000	19833000
A0A024R5H8	110000000	110000000	110000000			24000000	12000000	12000000	12000000	9900000	9900000	13000000	21148000	21148000	21148000	12405000	12405000	12405000	70097000	115290000	31607000	14610000	69876000	44424000
A0A024R5L7	18000000	13000000	13000000	19000000	19000000	10000000	10000000	10000000	7200000	4600000	4600000	4600000	568740000	568740000	6858700	1082500000	1082500000	1082500000	42828000	42828000	42828000	18359000	18359000	16436000
A0A024R5Z8	61000000	34000000	29000000	8600000	13000000	59000000	21000000	21000000	20000000	29000000	29000000	26000000	1.8577e+09	1.8577e+09	2.0149e+09	809020000	809020000	809020000	21405000	21405000	21405000	18864000	18864000	39201000
A0A024R652	190000000	100000000	62000000	97000000	56000000	90000000	51000000	66000000	67000000	41000000	53000000	61000000	15208000	15208000	15208000	28204000	28204000	1437300	61956000	101140000	92587000	2745900	90214000	68156000
A0A024R687	15000000	12000000	12000000	5300000	3300000	8200000	2600000	4000000	7400000	5800000	5800000	4200000	1.566e+09	1.566e+09	991680000	783500000	783500000	783500000	13341000	13341000	13341000	30610000	25521000	30610000
A0A024R6D8	13000000	13000000	120000000	180000000	57000000	130000000	59000000	59000000	77000000	70000000	37000000	130000000	132830000	50203000	11275000	117170000	117170000	117170000	167770000	403240000	82570000	8793500	132680000	116500000
A0A024R6I3	110000000	110000000	56000000			22000000	23000000	23000000	41000000	10000000	10000000	10000000	39878000	17839000	17839000	10530000	10530000	10530000	37710000	37710000	37710000	30610000	30610000	30610000
A0A024R6R9	71000000	120000000	120000000	26000000	53000000	110000000	52000000	100000000	74000000	77000000	44000000	59000000	208730000	25454000	27641000	46112000	13351000	13351000	151420000	187390000	123980000	52007000	218920000	206380000
A0A024R718	590000000	330000000	300000000	250000000	350000000	310000000	260000000	320000000	170000000	170000000	240000000	480000000	1.7628e+09	1.7628e+09	1.7628e+09	10204000	10204000	10204000	49190000	118760000	94035000	29708000	29708000	38419000
A0A024R7L5	30000000	12000000	18000000	16000000	7200000	16000000	6900000	11000000	7700000	10000000	5200000	11000000	321070000	321070000	1.5194e+09	1192200000	1192200000	1192200000	17849000	17849000	17849000	68783000	68783000	68783000
A0A024R7U6	59000000	22000000	26000000	26000000	16000000	22000000	11000000	32000000	18000000	16000000	16000000	22000000	69501000	69501000	30351000	56281000	56281000	56281000	84654000	77519000	113670000	17709000	105100000	55906000
A0A024R845	110000000	110000000	110000000	88000000	88000000	50000000	10000000	10000000	10000000	84000000	84000000	84000000	21867000	21867000	21867000	15156000	15156000	15156000	23869000	109070000	49128000	2302000	41040000	39734000
A0A024R895	270000000	110000000	80000000	72000000	61000000	130000000	40000000	130000000	81000000	54000000	43000000	190000000	1200700000	1200700000	1.5194e+09	263860000	263860000	263860000	25017000	29925000	27974000	18359000	49739000	19127000
A0A024R8B2	120000000	120000000	120000000	43000000	43000000	30000000	11000000	11000000	11000000	8700000	8700000	8700000	2310100000	2310100000	2453100000	961020000	961020000	961020000	37710000	37710000	37710000	18864000	18864000	19353000
A0A024R8R4	1100000000	1100000000	1100000000	88000000	88000000	73000000	13000000	13000000	13000000	92000000	92000000	92000000	78602000	16942000	15521000	20148000	20148000	2479100	111830000	72620000	72620000	18359000	18359000	19922000
A0A024R8U1	1200000000	1200000000	1200000000	43000000	43000000	10000000	10000000	10000000	10000000	92000000	92000000	92000000	21148000	21148000	21148000	12405000	12405000	12405000	70097000	115290000	31607000	14610000	69876000	44424000
A0A024R904	84000000	92000000	55000000	13000000	25000000	73000000	12000000	49000000	26000000	33000000	31000000	57000000	75555000	64484000	64484000	62303000	62303000	62303000	111830000	128840000	128840000	8723500	2745900	2745900
A0A024R920	1200000000	1200000000	15000000	6600000	6600000	70000000	110000000	110000000	110000000	8100000	9400000	9400000	343670000	343670000	991680000	991680000	991680000	991680000	15714000	15714000	15714000	7153200	2302000	2302000
A0A024R994	1300000	1300000	1300000	70000000	70000000	74000000	13000000	13000000	13000000	2800000	2800000	10000000	731130000	731130000	1432600000	1109700000	1109700000	1109700000	30395000	25829000	25829000	6407400	38361000	23536000
A0A024R9E2	160000000	180000000	63000000	55000000	45000000	98000000	37000000	49000000	110000000	69000000	33000000	46000000	22775000	22775000	22775000	35249000	35249000	35249000	85676000	61745000	23242000	11707000	11707000	33001000
A0A024R9G4	14000000	14000000	12000000	4000000	4000000	17000000	12000000	17000000	12000000	9700000	9700000	21000000	1.0498e+09	1.0498e+09	1192200000	1192200000	1192200000	1192200000	21859000	21859000	21859000	18359000	18359000	11562000
A0A024R9I3	81000000	69000000	61000000	11000000	11000000	96000000	11000000	53000000	33000000	33000000	33000000	46000000	1199600000	749950000	402740000	796010000	108860000	108860000	1.9766e+09	2500300000	1423900000	8085700	2687900000	3.0634e+09
A0A024R9Q1	11000000	11000000	6500000	29000000	3700000	3700000	3700000	3700000	3700000	8900000	8900000	8900000	1.7628e+09	971670000	601320000	1175600000	241540000	2173300	2.0271e+09	3.0228e+09	2386900000	86326000	2755700000	2354100000
A0A024R9U8	15000000	15000000	15000000	19000000	19000000	19000000	5200000	6600000	4800000	5400000	6200000	5800000	206660000	71792000	53033000	167360000	167360000	167360000	201040000	416160000	159080000	2302000	297940000	266530000
A0A075B6F6	130000000	13000000	7100000	200000000	200000000	5200000	3500000	8300000	4700000	8900000	8900000	26000000	263860000	263860000	263860000	263860000	263860000	263860000	22654000	27689000	27689000	5048300	45286000	86984000
A0A075B7D9	130000000	130000000	130000000	32000000	32000000	32000000	11000000	11000000	11000000	99000000	99000000	99000000	45742000	27607000	16867000	18715000	18715000	18715000	111930000	68941000	56790000	2745900	81379000	365020000
A0A087WSW7			15000000	13000000	13000000	11000000	1100000000	1100000000	1100000000	8100000	11000000	11000000	118330000	121610000	22924000	77831000	77831000	77831000	175130000	154060000	153960000	51210000	227300000	298790000
A0A087WVC1	20000000	8200000	7700000	4500000	4500000	4500000	11000000	6900000	6500000				201460000	33928000	13757000	82524000	82524000	82524000	203090000	162580000	161080000	8793500	341850000	305700000
A0A087WVN4	53000000	53000000	53000000	11000000	11000000	52000000	13000000	43000000	22000000	91000000	91000000	91000000	263860000	263860000	1200700000	1082500000	1082500000	1082500000	15714000	13434000	16764000	30610000	30610000	11707000
A0A087WWJ1	15000000	15000000	7500000	8600000	5000000	8500000	5100000	6600000	5100000	4800000	5000000	6800000	1.5194e+09	1.5194e+09	938730000	11486000	11486000	11486000	25317000	29559000	29559000	33633000	33633000	68783000
A0A087WWN2	17000000	17000000	17000000	6600000	6600000	14000000	11000000	10000000	11000000	5300000	5300000	5500000	1109700000	1109700000	5291100	2310100000	2310100000	2310100000	21411000	27025000	28203000	8982200	26208000	31352000
A0A087WWW8	120000000	120000000	9000000	8500000	4100000	4100000	12000000	5600000	12000000	9800000	9800000	9800000	343670000	343670000	938730000	1224500000	1224500000	1224500000	23869000	57093000	61256000	6407400	2302000	2302000
A0A087WX83	110000000	110000000	55000000	29000000	29000000	50000000	13000000	13000000	36000000	22000000	22000000	22000000	101550000	41333000	52025000	88636000	88636000	88636000	216840000	245190000	260970000	30610000	258760000	243290000
A0A087WXD9	120000000	120000000	120000000	34000000	34000000	34000000	10000000	10000000	10000000	9900000	9900000	9900000	263860000	263860000	6858700	1.0498e+09	1.0498e+09	1.0498e+09	39126000	77770000	77770000	1542600	36348000	31366000
A0A087WXS7	22000000	22000000	22000000	4000000	4000000	43000000	1100000	12000000	1100000	87000000	87000000	87000000	21142000	21142000	21142000	9874000	9874000	9874000	59639000	147130000	70415000	82465000	86262000	131200000
A0A087WXY1	120000000	32000000	32000000	35000000	35000000	35000000	100000000	100000000	100000000		29000000	29000000	321070000	321070000	10204000	1199600000	1199600000	1199600000	40444000	40444000	40444000	68783000	26450000	25654000
A0A087WYC1	100000000	89000000	41000000	46000000	29000000	57000000	20000000	29000000	51000000	37000000	21000000	45000000	107910000	50973000	58138000	75849000	75849000	75849000	213520000	452240000	182510000	2745900	167530000	136840000
A0A087WYG8	440000000	310000000	360000000	24000000	72000000	240000000	77000000	240000000	200000000	150000000	35000000	350000000	76852000	24407000	24407000	69041000	69041000	69041000	53221000	103560000	47436000	1542600	56931000	47177000
A0A087WYS0	130000000	13000000	13000000			63000000	1100000000	1100000000	1100000000	4800000	4800000	4800000	9841700000	9841700000	1082500000	991680000	991680000	991680000	8116500	28132000	28132000	1167800	1167800	68783000
A0A087WYT3	64000000	64000000	64000000	43000000	43000000	87000000	11000000	11000000	11000000	17000000	17000000	17000000	54320000	28839000	18841000	28787000	28787000	28787000	84458000	117350000	117350000	2302000	77649000	74709000
A0A087WYZ1	120000000	120000000	120000000	85000000	85000000	74000000	5400000	5400000	5400000	9100000	9100000	63000000	10204000	10204000	10204000	6367400	6367400	6367400	53348000	53348000	53348000	18864000	18864000	35352000
A0A087X090	22000000	22000000	22000000	4000000	4000000	43000000	1100000	13000000	1100000	9000000	9000000	9000000	263860000	263860000	1199600000	1.0498e+09	1.0498e+09	1.0498e+09	15714000	13434000	16764000	51257000	11707000	11707000
A0A087X0K7	100000000	100000000	100000000	170000000	170000000	170000000	12000000	12000000	12000000	95000000	95000000	95000000	1082500000	442180000	365410000	672100000	35605000	4931500	1.5697e+09	2.1155e+09	1.6003e+09	221910000	1.6143e+09	1.0515e+09
A0A087X178	14000000	14000000	14000000	7200000	7200000	87000000	10000000	17000000	10000000	9900000	9900000	9900000	208730000	25454000	27641000	46112000	13351000	13351000	151420000	187390000	123980000	52007000	218920000	206380000
A0A087X1Z3	60000000	66000000	35000000	20000000	36000000	63000000	16000000	30000000	8400000	15000000	33000000	26000000	356590000	356590000	1.0498e+09	1.0498e+09	1.0498e+09	1.0498e+09	30283000	29483000	30663000	49213000	97288000	97288000
A0A087X294	65000000	41000000	32000000			31000000	11000000	11000000	11000000	16000000	16000000	28000000	343670000	343670000	938730000	1224500000	1224500000	1224500000	23869000	57093000	61256000	6407400	2302000	2302000
A0A087X2D0	160000000	62000000	36000000	17000000	62000000	120000000	51000000	36000000	55000000	56000000	35000000	110000000	5291100	5291100	5291100	2310100000	2310100000	2310100000	53221000	41264000	41264000	14610000	14610000	7571700
A0A090N8G0	140000000	140000000	70000000	79000000	48000000	89000000	40000000	55000000	71000000	39000000	36000000	66000000	1.8577e+09	1.8577e+09	2.0149e+09	809020000	809020000	809020000	21405000	21405000	21405000	18864000	18864000	39201000
A0A096LNH0	110000000	110000000	91000000	55000000	55000000	100000000	84000000	110000000	84000000	8600000	8600000	140000000	1109700000	423300000	206280000	670230000	142400000	13786000	1.5678e+09	2300200000	938380000	69450000	1418000000	1.8283e+09
A0A096LPA6	96000000	47000000	8900000	6800000	4600000	4600000	12000000	8100000	41000000	27000000	14000000	9500000	632180000	632180000	783500000	783500000	783500000	783500000	19903000	23403000	23403000	33633000	33633000	51257000
A0A0A0MQU3	12000000	12000000	12000000	32000000	32000000	27000000	10000000	10000000	10000000	7900000	7900000	7900000	38096000	38096000	38096000	6367400	6367400	6367400	44026000	71258000	36274000	6407400	79879000	31471000
A0A0A0MRV0	1100000000	21000000	21000000	70000000	70000000	4000000	13000000	13000000	15000000	85000000	85000000	85000000	140740000	33107000	52106000	130640000	130640000	130640000	639900000	582990000	364690000	26703000	544950000	582300000
A0A0A0MSI0	210000000	74000000	74000000	7200000	7200000	210000000	43000000	43000000	45000000	130000000	21000000	74000000	263860000	263860000	1200700000	1082500000	1082500000	1082500000	15714000	13434000	16764000	30610000	30610000	11707000
A0A0A0MSM0	66000000	42000000	21000000	31000000	23000000	28000000	19000000	21000000	29000000	20000000	18000000	26000000	73174000	19548000	27646000	20294000	9231500	9231500	85012000	135970000	91691000	5811500	129690000	197380000
A0A0A0MSQ0	64000000	46000000	50000000	34000000	46000000	34000000	19000000	22000000	26000000	15000000	49000000	47000000	263860000	263860000	263860000	263860000	263860000	263860000	35081000	35335000	35335000	2302000	2302000	28600000
A0A0A0MSS4	68000000	68000000	68000000	88000000	88000000	43000000	11000000	30000000	16000000	8600000	8600000	52000000	1224500000	1224500000	9673700	5291100	5866800	5866800	11526000	11526000	11526000	18359000	18359000	18359000
A0A0A0MSU9	68000000	68000000	68000000	30000000	30000000	43000000	11000000	30000000	16000000	8600000	8600000	52000000	1199600000	1199600000	1432600000	263860000	263860000	263860000	15879000	25397000	25397000	18359000	18359000	18864000
A0A0A0MT49	110000000	110000000	110000000	11000000	11000000	11000000	11000000	11000000	11000000	92000000	92000000	92000000	564050000	564050000	6367400	1.0498e+09	1.0498e+09	1.0498e+09	42686000	34117000	34117000	8982200	8982200	8982200
A0A0A0MTC8	120000000	120000000	120000000	25000000	25000000	52000000	13000000	45000000	13000000	94000000	94000000	94000000	321070000	321070000	10204000	1199600000	1199600000	1199600000	40444000	40444000	40444000	68783000	26450000	25654000
A0A0A0MTN0	85000000	4200000	4200000	31000000	31000000	46000000	24000000	24000000	20000000	47000000	47000000	47000000	1082500000	1082500000	9841700000	2.0149e+09	2.0149e+09	2.0149e+09	21411000	27025000	28203000	2302000	26208000	31352000
A0A0A0N0L3	130000000	130000000	23000000	7300000	7300000	27000000	10000000	39000000	10000000	92000000	92000000	29000000	783500000	304020000	325310000	491270000	60282000	60282000	1.0138e+09	1.6363e+09	1125100000	52007000	934810000	605930000
A0A0A0VEB4	130000000	130000000	47000000	35000000	35000000	35000000	100000000	9000000	100000000	8400000	8400000	8400000	632180000	632180000	783500000	783500000	783500000	783500000	19903000	23403000	23403000	33633000	33633000	51257000
A0A0A6YYC3	47000000	56000000	68000000	32000000	44000000	40000000	12000000	32000000	8900000	7000000	15000000	56000000	103750000	35773000	34152000	104020000	104020000	104020000	83480000	156780000	85393000	3432200	386430000	137260000
A0A0A6YZ17	1100000000	1100000000	1100000000	17000000	17000000	17000000	12000000	12000000	12000000	9500000	9500000	9500000	1.8577e+09	1.8577e+09	14019000	32185000	32185000	32185000	67235000	94243000	61154000	68759000	68759000	31197000
A0A0A7E7T3	110000000	110000000	8700000	10000000	10000000	10000000	11000000	11000000	5300000	9800000	9800000	9800000	222820000	43822000	65136000	49848000	49848000	49848000	343170000	765590000	309890000	232310000	232310000	376500000
A0A0A7M1X5	120000000	120000000	120000000	25000000	25000000		12000000	12000000	20000000	9000000	9000000	9000000	263860000	263860000	263860000	263860000	263860000	263860000	13354000	37369000	37369000	8723500	29042000	21601000
A0A0B4J1V9	130000000	130000000	15000000	7300000	7300000	11000000	110000000	110000000	110000000	8100000	11000000	11000000	206660000	71792000	53033000	167360000	167360000	167360000	201040000	416160000	159080000	8982200	297940000	266530000
A0A0B4J1W3	39000000	19000000	29000000	37000000	14000000	31000000	9700000	17000000	22000000	7500000	11000000	20000000	783500000	304020000	325310000	491270000	60282000	60282000	1.0138e+09	1.6363e+09	1125100000	52007000	934810000	605930000
A0A0B4J1Y7	40000000	40000000	40000000	4000000	4000000	35000000	13000000	13000000	13000000	17000000	17000000	17000000	21740000	21740000	21740000	10204000	10204000	10204000	60731000	60731000	60731000	68783000	18864000	6411600
A0A0B4J1Z1	76000000	63000000	76000000	31000000	39000000	79000000	38000000	82000000	32000000	26000000	28000000	71000000	520740000	520740000	1.0498e+09	961020000	961020000	961020000	25340000	13771000	13771000	33633000	14681000	8144100
A0A0B6XK12	31000000	31000000	31000000			31000000	11000000	11000000	11000000	16000000	16000000	16000000	22590000	22590000	7545400	11836000	11836000	11836000	64714000	181090000	181090000	68783000	58898000	58898000
A0A0C4DFS8	590000000	330000000	300000000	250000000	350000000	310000000	260000000	320000000	170000000	160000000	240000000	480000000	1.0007e+09	473710000	375850000	849170000	17332000	17332000	1.9523e+09	2241100000	982360000	12966000	1.6841e+09	1.9558e+09
A0A0C4DG79	130000000	130000000	130000000	17000000	17000000	20000000	11000000	11000000	11000000	98000000	98000000	98000000	263860000	263860000	263860000	263860000	263860000	263860000	13354000	37369000	37369000	8723500	29042000	21601000
A0A0C4DGA2	110000000	110000000	110000000	88000000	88000000	88000000	11000000	11000000	11000000	85000000	85000000	85000000	783500000	304020000	325310000	491270000	60282000	60282000	1.0138e+09	1.6363e+09	1125100000	52007000	934810000	605930000
A0A0C4DGX4	130000000	130000000	130000000	21000000	21000000	21000000	120000000	120000000	120000000	9700000	9700000	9700000	471870000	471870000	1.0007e+09	938730000	938730000	938730000	25317000	28809000	28809000	82465000	82465000	31216000
A0A0C4DH83	58000000	45000000	42000000	39000000	46000000	43000000	31000000	29000000	22000000	21000000	26000000	33000000	208730000	25454000	27641000	46112000	13351000	13351000	151420000	187390000	123980000	26455000	218920000	206380000
A0A0D9SFE5	120000000	7600000	7600000	8600000	8600000	74000000	12000000	12000000	12000000	4900000	4900000	4900000	9276200	6364400	6364400	8996700	8996700	8996700	22392000	30786000	18613000	1542600	16554000	21133000
A0A0D9SFI9	1100000000	1100000000	70000000	69000000	69000000	69000000	11000000	11000000	11000000	80000000	67000000	67000000	564050000	564050000	1224500000	1224500000	1224500000	1224500000	19107000	19107000	5923800	18359000	18359000	24046000
A0A0F7L1S3	15000000	16000000	8100000	5900000	3000000	8800000	2000000	6000000	6200000	9700000	9700000	9700000	1224500000	1224500000	783500000	235840000	235840000	235840000	22392000	22392000	22392000	18864000	18864000	19223000
A0A0G2JQ62	120000000	6300000	6300000	180000000	180000000	32000000	11000000	11000000	11000000	9300000	9300000	9300000	32978000	32978000	32978000	9841700000	9841700000	9841700000	51167000	50055000	42168000	48320000	48320000	35765000
A0A0H3YEQ7	39000000	6500000	6100000	70000000	70000000	23000000	12000000	12000000	12000000	13000000	13000000	11000000	1.566e+09	1.566e+09	1.566e+09	7806900	7806900	7806900	49190000	49190000	60976000	29708000	29708000	29708000
A0A0J9YVR1	110000000	110000000	110000000	16000000	16000000	16000000	12000000	12000000	12000000	9500000	9500000	9500000	776030000	776030000	1.566e+09	1200700000	1200700000	1200700000	44205000	44205000	44205000	18864000	18864000	16889000
A0A0J9YWM2		84000000	84000000	7300000	7300000	43000000	47000000	90000000	47000000	8400000	36000000	36000000	1432600000	556660000	597150000	762510000	7048100	1762300	1.5463e+09	2.1417e+09	1.6701e+09	38419000	1.6333e+09	995330000
A0A0J9YWZ2	100000000	100000000	100000000	43000000	43000000	67000000	12000000	32000000	12000000	22000000	22000000	22000000	343670000	343670000	991680000	991680000	991680000	991680000	15714000	15714000	15714000	7153200	2302000	2302000
A0A0J9YXP8	240000000	150000000	84000000	83000000	86000000	150000000	94000000	98000000	91000000	120000000	140000000	160000000	44701000	15899000	6733700	31185000	31185000	31185000	85012000	145400000	145400000	8793500	54253000	33006000
A0A0J9YXZ5	95000000	76000000	33000000	30000000	16000000	30000000	14000000	25000000	45000000	25000000	18000000	26000000	41725000	41725000	41725000	13580000	13580000	13580000	20097000	222560000	222560000	33633000	336860000	54992000
A0A0K0K1K7	43000000	37000000	36000000	28000000	11000000	57000000	11000000	11000000	15000000	10000000	10000000	10000000	235840000	235840000	6367400	1.0007e+09	1.0007e+09	1.0007e+09	39126000	39126000	39126000	33633000	33633000	13726000
A0A0S2Z3D3	12000000	24000000	24000000	6600000	6600000	11000000	10000000	10000000	10000000	5900000	5900000	5900000	148480000	16319000	28824000	65144000	65144000	65144000	149510000	149830000	357530000	5876500	47985000	144210000
A0A0S2Z3H8	13000000	13000000	61000000	11000000	11000000	75000000	13000000	83000000	35000000	20000000	20000000	56000000	22857000	15163000	8413500	19865000	19865000	19865000	45324000	94020000	94020000	82465000	43778000	42601000
A0A0S2Z3K9	15000000	15000000	15000000	28000000	28000000	43000000	10000000	10000000	10000000	5800000	5800000	9100000	451620000	40996000	34637000	19385000	19385000	19385000	141430000	103500000	174700000	14610000	149230000	125830000
A0A0S2Z3L2	14000000	46000000	46000000	4000000	4000000	20000000	1100000	1100000	11000000	7600000	7600000	7600000	84572000	44430000	27298000	73840000	29009000	29009000	106860000	155170000	84535000	14610000	116350000	133680000
A0A0S2Z3Q6	110000000	110000000	110000000	7000000	7000000	7000000	11000000	11000000	11000000	9700000	9700000	9700000	961020000	961020000	961020000	1224500000	1224500000	1224500000	69008000	139010000	72008000	25521000	54966000	93861000
A0A0S2Z3S5	13000000	13000000	61000000	11000000	11000000	75000000	13000000	83000000	35000000	20000000	20000000	56000000	21148000	21148000	21148000	12405000	12405000	12405000	69008000	115290000	31607000	5811500	69876000	44424000
A0A0S2Z3Y1	35000000	40000000	25000000	23000000	20000000	23000000	12000000	20000000	18000000	16000000	15000000	24000000	419810000	419810000	1082500000	1082500000	1082500000	1082500000	17277000	213740000	213740000	14610000	14610000	24116000
A0A0S2Z410	54000000	56000000	75000000	630000000	34000000	42000000	39000000	39000000	34000000	21000000	27000000	53000000	2310100000	2310100000	991680000	938730000	938730000	938730000	17277000	19512000	19136000	2698400	24046000	18864000
A0A0S2Z415	300000000	180000000	50000000	73000000	19000000	32000000	19000000	37000000	86000000	150000000	23000000	130000000	62282000	62282000	15467000	74890000	74890000	74890000	169840000	132940000	85185000	14610000	111690000	130480000
A0A0S2Z434	110000000	110000000	110000000	30000000	30000000	18000000	13000000	13000000	13000000	4700000	4700000	4700000	19385000	19385000	19385000	7806900	7806900	7806900	22338000	75989000	75989000	5048300	24784000	19833000
A0A0S2Z476	45000000	64000000	42000000	22000000	45000000	45000000	55000000	30000000	13000000	81000000	56000000	47000000	961020000	961020000	961020000	1224500000	1224500000	1224500000	69008000	139010000	72008000	25521000	54966000	93861000
A0A0S2Z482	20000000	24000000	19000000		12000000	21000000	11000000	14000000	11000000	92000000	8100000	8100000	222820000	43822000	65136000	49848000	49848000	49848000	343170000	765590000	309890000	232310000	232310000	376500000
A0A0S2Z491	470000000	220000000	200000000	61000000	150000000	230000000	130000000	270000000	150000000	130000000	100000000	290000000	938730000	938730000	938730000	1200700000	1200700000	1200700000	32293000	32293000	27535000	18864000	18864000	18864000
A0A0S2Z492	47000000	17000000	11000000	26000000	9100000	14000000	4800000	10000000	27000000	13000000	5500000	9500000	56094000	56094000	56094000	17221000	17221000	17221000	66049000	30397000	33290000	26455000	14198000	67493000
A0A0S2Z4A5	65000000	35000000	25000000	39000000	20000000	22000000	14000000	17000000	34000000	13000000	20000000	31000000	133820000	133820000	176660000	47116000	18824000	18824000	53348000	25119000	47146000	18359000	18359000	76732000
A0A0S2Z4D8	140000000	100000000	37000000	10000000	10000000	10000000	11000000	11000000	94000000	50000000	50000000	50000000	101550000	41333000	52025000	88636000	88636000	88636000	216840000	245190000	260970000	30610000	258760000	243290000
A0A0S2Z4F3	120000000	120000000	21000000	63000000	63000000	34000000	13000000	13000000	13000000	80000000	80000000	80000000	809020000	809020000	1.725e+09	1432600000	1432600000	1432600000	44205000	44205000	44205000	33633000	33633000	11881000
A0A0S2Z4G4	100000000	110000000	86000000	75000000	95000000	72000000	46000000	43000000	36000000	23000000	51000000	130000000	15650000	15650000	15650000	1.8577e+09	1.8577e+09	1.8577e+09	55855000	55855000	55855000	5048300	18359000	6407400
A0A0S2Z4G7	470000000	220000000	200000000	61000000	150000000	230000000	130000000	270000000	150000000	130000000	100000000	290000000	1.5194e+09	1.5194e+09	10204000	6858700	6858700	6858700	49190000	65241000	65241000	18864000	18864000	18864000
A0A0S2Z4I1	120000000	120000000	120000000	87000000	87000000		10000000	10000000	10000000	9300000	9300000	9300000	341830000	341830000	991680000	991680000	991680000	991680000	15714000	17454000	17454000	2745900	2745900	17153000
A0A0S2Z4R1	53000000	27000000	27000000	17000000	5200000	5200000	20000000	17000000	18000000	12000000	24000000	18000000	10530000	10530000	10530000	10204000	10204000	10204000	44721000	143290000	34579000	30610000	41459000	24444000
A0A0S2Z4Y2	34000000	23000000	20000000	19000000	20000000	21000000	13000000	19000000	13000000	7900000	16000000	24000000	650580000	650580000	1224500000	1082500000	1082500000	1082500000	30283000	30283000	30283000	8793500	8723500	8723500
A0A0S2Z4Z4	13000000	8800000	8800000	13000000	13000000	43000000	12000000	12000000	12000000	95000000	95000000	95000000	21843000	17729000	17729000	28215000	28215000	28215000	35018000	48125000	45192000	18864000	18864000	27478000
A0A0S2Z4Z9	85000000	86000000	110000000	59000000	83000000	67000000	53000000	110000000	44000000	52000000	63000000	73000000	16275000000	10229000000	7.4554e+09	12363000000	2.0867e+09	422810000	23483000000	30794000000	21733000000	4982800000	26369000000	25964000000
A0A0S2Z5L1	120000000	17000000	17000000	14000000	14000000	14000000	12000000	12000000	12000000	9300000	9300000	9300000	151180000	64602000	23913000	84325000	84325000	84325000	263350000	288230000	168560000	49213000	208630000	200900000
A0A0S2Z5M9	3300000	3300000	3300000	65000000	65000000	7000000	11000000	11000000	11000000	80000000	80000000	80000000	1200700000	1200700000	1200700000	1.0498e+09	1.0498e+09	1.0498e+09	35081000	25622000	25622000	114010000	114010000	42390000
A0A0S2Z6F0	110000000	11000000	7100000	180000000	180000000	7000000	3500000	8300000	4700000	8900000	8900000	26000000	1.0007e+09	473710000	375850000	849170000	17332000	17332000	1.9523e+09	2241100000	982360000	12966000	1.6841e+09	1.9558e+09
A0A0U1RQF0	49000000	130000000	17000000	25000000	9000000	82000000	8100000	7800000	53000000	43000000	11000000	17000000	341830000	341830000	809020000	1200700000	1200700000	1200700000	23822000	23822000	23822000	33633000	33633000	12531000
A0A0U1RQL8	25000000	54000000	54000000	4000000	4000000	29000000	100000000	100000000	15000000	14000000	14000000	14000000	1.5194e+09	1.5194e+09	961020000	263860000	263860000	263860000	13341000	13341000	13341000	33633000	33001000	30610000
A0A0U1RQN0	110000000	110000000	24000000	29000000	29000000	63000000	120000000	120000000	120000000	83000000	83000000	83000000	201460000	33928000	13757000	82524000	82524000	82524000	203090000	162580000	161080000	8793500	341850000	305700000
A0A0U1RQT3	120000000	120000000	120000000	87000000	87000000	87000000	100000000	44000000	100000000	9300000	9300000	9300000	356590000	83973000	57653000	183530000	183530000	183530000	219900000	608670000	251540000	11442000	313040000	379270000
A0A0U1RQY4	61000000	41000000	120000000	120000000	70000000	68000000	63000000	110000000	25000000	12000000	69000000	120000000	263860000	263860000	9673700	1109700000	1109700000	1109700000	40176000	8824900	8824900	33633000	15071000	15071000
A0A0U1RR21	12000000	12000000	12000000	73000000	73000000	73000000	2000000	6700000	2000000	99000000	99000000	99000000	1.5194e+09	1.5194e+09	1.5194e+09	1192200000	1192200000	1192200000	36019000	49121000	49121000	18864000	18864000	18864000
A0A0U1RRC8	39000000	21000000	22000000	22000000	8100000	20000000	8300000	8300000	15000000	12000000	13000000	7800000	10204000	10204000	10204000	6858700	6858700	6858700	53821000	53821000	53821000	18864000	18864000	35352000
A0A0U1RRG3	120000000	71000000	20000000	22000000	22000000	74000000	6200000	9600000	40000000	19000000	6500000	6500000	1.725e+09	1.725e+09	1.7628e+09	1.5194e+09	1.5194e+09	1.5194e+09	7963000	15762000	15762000	14610000	14610000	12340000
A0A0U4BW16	400000000	320000000	200000000	250000000	190000000	220000000	160000000	130000000	180000000	120000000	130000000	210000000	9841700000	11567000000	11996000000	11494000000	12201000000	527570000	9651900000	11349000000	7.5131e+09	1092400000	4313600000	11350000000
A0A0X1KG71	21000000	12000000	8000000	65000000	7300000	12000000	3500000	10000000	3500000	8400000	6400000	6400000	1432600000	556660000	597150000	762510000	7048100	1762300	1.5463e+09	2.1417e+09	1.6701e+09	38419000	1.6333e+09	995330000
A0AVP6	430000000	400000000	420000000	470000000	370000000	310000000	310000000	370000000	390000000	310000000	320000000	310000000	126030000	78629000	26290000	122660000	122660000	122660000	84458000	245780000	108470000	6407400	97960000	89405000
A0JNV7	110000000	110000000	110000000	7000000	7000000	7000000	11000000	11000000	19000000	8900000	8900000	8900000	73174000	19548000	27646000	20294000	9231500	9231500	85012000	135970000	91691000	5811500	129690000	197380000
A0JP11	120000000	120000000	120000000	58000000	53000000	53000000	17000000	17000000	17000000	8500000	50000000	50000000	1.0007e+09	1.0007e+09	1.0007e+09	809020000	809020000	809020000	32560000	32560000	35646000	68783000	38545000	21124000
A0PJ62	12000000	12000000	12000000	88000000	88000000	88000000	11000000	11000000	11000000	9800000	9800000	9800000	1199600000	749950000	402740000	796010000	108860000	108860000	1.9766e+09	2500300000	1423900000	8085700	2687900000	3.0634e+09
A0PJ76	110000000	1100000	1100000	200000000	200000000	4000000	11000000	11000000	11000000	8600000	8600000	8600000	452210000	144050000	130380000	274690000	12527000	12693000	780850000	1194300000	575840000	131760000	802780000	832800000
A0PJ87	37000000	24000000	31000000	21000000	17000000	20000000	7800000	24000000	19000000	16000000	16000000	16000000	1224500000	1224500000	9673700	5291100	5866800	5866800	11526000	11526000	11526000	18359000	18359000	18359000
A0PJA9	12000000	12000000	12000000	32000000	32000000	67000000	11000000	11000000	11000000	8600000	8600000	8600000	1432600000	1432600000	10204000	6367400	6367400	6367400	49190000	25544000	25544000	30610000	30610000	30610000
A0PJG0			6500000	29000000	3700000	3700000	3700000	3700000	3700000	8900000	8900000	8900000	1432600000	556660000	597150000	762510000	7048100	1762300	1.5463e+09	2.1417e+09	1.6701e+09	38419000	1.6333e+09	995330000
A1A584	11000000	9600000	6100000	3800000	3800000	3800000	100000000	4700000	100000000	9500000	2300000	2300000	2453100000	2873300000	5182300000	2510800000	1120100000	294280000	3.2406e+09	3.296e+09	2483700000	23934000	2647000000	4424000000
A1A5C5	12000000	23000000	23000000	73000000	73000000	11000000	10000000	10000000	15000000	85000000	85000000	85000000	6858700	6858700	6858700	5400600000	5400600000	5400600000	11526000	11117000	15902000	7153200	11982000	11982000
A1L0V1	110000000	110000000	110000000	73000000	73000000	73000000	13000000	13000000	59000000	59000000	59000000	59000000	731130000	731130000	10204000	1199600000	1199600000	1199600000	19647000	51613000	51613000	18359000	18359000	24702000
A1L180	9000000	19000000	17000000	16000000	16000000	17000000	12000000	1800000	8800000	3700000	3700000	3700000	108650000	41709000	13907000	21749000	21749000	21749000	123500000	114590000	114180000	10047000	174320000	213020000
A1L1B7	13000000	9900000	9900000				13000000	13000000	13000000	9700000	9700000	9700000	24009000	24009000	24009000	1.725e+09	1.725e+09	1.725e+09	22341000	70290000	70290000	18864000	18864000	51773000
A2A299	54000000	42000000	42000000	65000000	65000000	18000000	13000000	13000000	38000000	14000000	14000000	14000000	1192200000	598510000	349900000	930280000	82176000	82176000	1379800000	3.3127e+09	1201200000	17982000	2.0575e+09	1.7156e+09
A2A2A0	54000000	42000000	42000000	73000000	73000000	18000000	13000000	13000000	41000000	14000000	14000000	14000000	961020000	354100000	105800000	350360000	94881000	94881000	1419900000	1382300000	801880000	1134300000	1134300000	1.5407e+09
A2BDK6	130000000	12000000	12000000	7200000	7200000		110000000	110000000	110000000	8700000	8700000	8700000	63064000	12474000	12474000	22702000	22702000	22702000	65814000	92033000	65991000	8168800	67378000	70003000
A2IDB2	38000000	38000000	38000000	4000000	4000000	35000000	6800000	2900000	6800000	8400000	8400000	23000000	29075000	29075000	29075000	2310100000	2310100000	3705000	42679000	15941000	15941000	7321600	2698400	2698400
A2VCR0	45000000	51000000	54000000	21000000	33000000	46000000	19000000	54000000	21000000	21000000	23000000	64000000	33599000	33599000	33599000	5291100	5291100	5291100	59559000	46602000	48355000	68783000	34771000	52822000
A2VCT2	12000000	12000000	12000000	12000000	12000000	12000000	110000000	110000000	14000000	5300000	5300000	5300000	39878000	17839000	17839000	10530000	10530000	10530000	37710000	37710000	37710000	30610000	30610000	30610000
A2VCT3	12000000	12000000	12000000	12000000	12000000	12000000	110000000	110000000	14000000	5300000	5300000	5300000	520740000	520740000	1199600000	1199600000	1199600000	1199600000	18317000	18317000	18317000	30610000	30610000	30610000
A3QK37	99000000	56000000	56000000	34000000	34000000	34000000	23000000	29000000	36000000	28000000	20000000	34000000	1082500000	1082500000	1199600000	1199600000	1199600000	1199600000	28728000	31700000	31700000	18359000	18359000	19833000
A3R0T7	120000000	120000000	16000000	3900000	3900000	3900000	4200000	14000000	4200000	91000000	91000000	8300000	1.566e+09	1.566e+09	991680000	783500000	783500000	783500000	13341000	13341000	13341000	30610000	25521000	30610000
A3R0T8	110000000	110000000	16000000	3900000	3900000	3900000	4200000	14000000	4200000	9100000	9100000	8300000	1.7628e+09	971670000	601320000	1175600000	241540000	2173300	2.0271e+09	3.0228e+09	2386900000	86326000	2755700000	2354100000
A4D105	16000000	16000000	16000000	65000000	65000000	30000000	10000000	10000000	10000000	9900000	9900000	9900000	156920000	69282000	49517000	83692000	83692000	83692000	111830000	208810000	156600000	25521000	153760000	111740000
A4D210	98000000	63000000	61000000	62000000	39000000	53000000	34000000	47000000	45000000	41000000	49000000	64000000	650580000	650580000	10204000	1192200000	1192200000	1192200000	44026000	5650000	5650000	5048300	114010000	47637000
A4FS09	81000000	81000000	81000000	20000000	12000000	12000000	9300000	50000000	17000000	16000000	16000000	16000000	56821000	29303000	30008000	104330000	104330000	104330000	67716000	289420000	57736000	100560000	100560000	84756000
A4FU11	69000000	60000000	57000000	19000000	39000000	55000000	25000000	68000000	45000000	31000000	13000000	50000000	564050000	564050000	6367400	1.0498e+09	1.0498e+09	1.0498e+09	42686000	34117000	34117000	8982200	8982200	8982200
A4FU51	13000000	15000000	15000000	13000000	13000000	11000000	12000000	12000000	9400000	83000000	83000000	83000000	2.0149e+09	2.1122e+09	4655100000	1.8863e+09	670700000	8827400	3.1248e+09	2.1118e+09	856030000	26455000	1.6861e+09	2466800000
A4FU65	42000000	28000000	28000000	29000000	29000000	6600000	10000000	10000000	19000000	15000000	15000000	15000000	26866000	26866000	26866000	18058000	18058000	18058000	61316000	80535000	47711000	15193000	50945000	38954000
A4LAA3	110000000	110000000	110000000	43000000	43000000	43000000	10000000	10000000	11000000	8100000	8100000	8100000	1.8577e+09	1.8577e+09	2.0149e+09	809020000	809020000	809020000	21405000	21405000	21405000	18864000	18864000	39201000
A4QMW8	680000000	790000000	400000000	290000000	260000000	730000000	260000000	420000000	390000000	370000000	200000000	570000000	200210000	32513000	137020000	182010000	6857300	6857300	399010000	794710000	446230000	392460000	392460000	452500000
A4QPB0	95000000	81000000	50000000	57000000	42000000	52000000	28000000	35000000	48000000	26000000	28000000	41000000	21740000	21740000	21740000	10204000	10204000	10204000	60731000	60731000	60731000	68783000	18864000	6411600
A4QPE1	110000000	110000000	5600000	4000000	4000000	63000000	100000000	100000000	100000000	85000000	85000000	85000000	632180000	285590000	235880000	305880000	102220000	413420	311310000	631380000	655090000	15525000	349140000	583050000
A4UCS6	100000000	59000000	45000000	70000000	30000000	140000000	34000000	34000000	32000000	43000000	43000000	48000000	263860000	263860000	1199600000	1.0498e+09	1.0498e+09	1.0498e+09	15714000	13434000	16764000	51257000	11707000	11707000
A4UCS8	2400000000	2200000000	1200000000	570000000	890000000	2400000000	880000000	1600000000	760000000	840000000	780000000	1900000000	451620000	278070000	202450000	217640000	23119000	23119000	748950000	902770000	666780000	8843300	664340000	579870000
A4VCH6	31000000	23000000	26000000	20000000	13000000	17000000	6000000	18000000	17000000	17000000	17000000	17000000	632180000	632180000	1200700000	1.0498e+09	1.0498e+09	1.0498e+09	30125000	23226000	23226000	31926000	30610000	31926000
A4ZU86	470000000	170000000	140000000	75000000	110000000	230000000	130000000	250000000	140000000	120000000	100000000	280000000	452210000	452210000	9295000	15050000	15050000	15050000	65814000	28431000	22678000	82465000	26716000	11102000
A5D904	98000000	62000000	47000000		26000000	94000000	17000000	17000000	35000000	78000000	13000000	37000000	2453100000	2453100000	2453100000	1.7628e+09	1.7628e+09	1.7628e+09	50258000	11144000	11144000	11707000	9392000	9392000
A5D907	57000000	57000000	57000000	67000000	67000000	17000000	13000000	35000000	13000000	9000000	9000000	9000000	263860000	263860000	1199600000	1.0498e+09	1.0498e+09	1.0498e+09	15714000	13434000	16764000	51257000	11707000	11707000
A5JGZ4	110000000	30000000	31000000	19000000	13000000	13000000	1100000	32000000	1100000	8800000	8800000	33000000	1.6419e+09	115980000	65425000	2.1156e+09	2.1156e+09	4060400	3.4775e+09	4374800000	3.5801e+09	551950000	3.8289e+09	3.3787e+09
A5PKX9	1100000000	1100000000	26000000	20000000	15000000	18000000	14000000	21000000	14000000	8400000	14000000	14000000	235840000	235840000	235840000	235840000	235840000	235840000	13341000	10475000	10475000	114010000	114010000	114010000
A5PLK7	110000000	9300000	9300000	29000000	29000000	74000000	12000000	12000000	12000000	10000000	10000000	10000000	54320000	28839000	18841000	28787000	28787000	28787000	84458000	117350000	117350000	2302000	77649000	74709000
A5PLM5	12000000	12000000	12000000	22000000	22000000	22000000	13000000	17000000	14000000	8400000	10000000	10000000	520740000	520740000	1.0498e+09	961020000	961020000	961020000	25340000	13771000	13771000	33633000	14681000	8144100
A5YM63	440000000	310000000	360000000	24000000	72000000	240000000	77000000	240000000	200000000	150000000	35000000	350000000	568740000	326710000	221290000	416210000	139380000	139380000	586170000	762340000	725080000	1.0268e+09	1.0268e+09	938560000
A6NEC2	26000000	33000000	17000000	23000000	12000000	26000000	9700000	16000000	15000000	11000000	14000000	14000000	343670000	343670000	991680000	991680000	991680000	991680000	15714000	15714000	15714000	7153200	2302000	2302000
A6NIW5	210000000	120000000	89000000	34000000	54000000	230000000	49000000	37000000	53000000	94000000	63000000	65000000	1.5194e+09	1.5194e+09	1.566e+09	1199600000	1199600000	1199600000	36485000	19535000	19535000	11699000	20308000	11699000
A6NKL6	110000000	110000000	110000000	74000000	74000000	74000000	11000000	11000000	11000000	45742000	45742000	11000000	991680000	991680000	1.0498e+09	1.0498e+09	1.0498e+09	1.0498e+09	21405000	21193000	21193000	33001000	31926000	33001000
A6NLN1	270000000	150000000	120000000	51000000	55000000	180000000	52000000	97000000	60000000	83000000	33000000	160000000	317720000	13235000	13235000	10248000	10248000	10248000	64254000	38125000	24068000	68783000	27696000	35729000
A6QKW0	44000000	17000000	29000000	11000000	11000000	44000000	7700000	7700000	11000000	21000000	21000000	18000000	18715000	18715000	18715000	5291100	5291100	5291100	42183000	42183000	33073000	18353000	18353000	23297000
A7BI36	12000000	21000000	21000000	85000000	85000000	4000000	13000000	13000000	15000000	85000000	85000000	85000000	1.5194e+09	1.5194e+09	35785000	19489000	19489000	19489000	67716000	67716000	67716000	18864000	68783000	68783000
A7E2C9	120000000	120000000	120000000	32000000	32000000	73000000	10000000	10000000	10000000	9300000	9300000	9300000	20064000	20064000	20064000	7822700	7822700	7822700	68072000	18571000	18571000	68783000	12672000	12641000
A7E2E1	130000000	130000000	130000000	11000000	11000000	11000000	11000000	11000000	11000000	92000000	92000000	92000000	148760000	97580000	49320000	127830000	25083000	25083000	289130000	362280000	266480000	66863000	325920000	243500000
A7E2S2	48000000	46000000	50000000	64000000	46000000	41000000	19000000	41000000	34000000	15000000	49000000	47000000	1109700000	1109700000	5291100	2310100000	2310100000	2310100000	21411000	27025000	28203000	8982200	26208000	31352000
A7E2S3	12000000	12000000	12000000	17000000	17000000	130000000	11000000	120000000	34000000	33000000	33000000	97000000	1.0498e+09	1.0498e+09	5400600000	1.8577e+09	1.8577e+09	1.8577e+09	45470000	12961000	12961000	8793500	8793500	8793500
A7MBM9	120000000	120000000	120000000	120000000	160000000	160000000	10000000	10000000	10000000	8900000	43000000	43000000	208730000	25454000	27641000	46112000	13351000	13351000	151420000	187390000	123980000	26455000	218920000	206380000
A7XZE4	95000000	95000000	95000000	67000000	67000000	67000000	13000000	13000000	13000000	83000000	83000000	22000000	235840000	126710000	126710000	123280000	9955800	9955800	350270000	570390000	47269000	82465000	316270000	660110000
A7YDK7	12000000	30000000	31000000	13000000	13000000	13000000	1100000	32000000	1100000	87000000	87000000	33000000	156920000	69282000	49517000	83692000	83692000	83692000	111830000	208810000	156600000	15193000	153760000	111740000
A8CGI2	420000000	250000000	120000000	51000000	68000000	150000000	31000000	160000000	170000000	160000000	21000000	150000000	263860000	263860000	263860000	263860000	263860000	263860000	35081000	35335000	35335000	2302000	2302000	28600000
A8K0G3	51000000	38000000	11000000	9900000	9900000	39000000	100000000	100000000	23000000	13000000	7700000	7700000	16503000	16503000	16503000	5400600000	5400600000	5400600000	59559000	53596000	53596000	38419000	38419000	68783000
A8K401	46000000	46000000	46000000	7200000	18000000	36000000	9300000	51000000	19000000	7700000	8300000	21000000	23240000	23240000	23240000	1.6419e+09	1.6419e+09	1.6419e+09	38340000	38340000	41380000	5048300	50725000	67296000
A8K455	56000000	52000000	33000000	63000000	63000000		19000000	19000000	19000000	85000000	85000000	51000000	10575000	10575000	11276000	15154000	15154000	15154000	66049000	66049000	66049000	6407400	18864000	19833000
A8K4Z4	180000000	130000000	120000000	66000000	38000000	130000000	78000000	150000000	55000000	62000000	23000000	120000000	991680000	991680000	2310100000	1.725e+09	1.725e+09	1.725e+09	45324000	40663000	40663000	49213000	19625000	4170000
A8K503	130000000	130000000	130000000	32000000	32000000	14000000	11000000	11000000	11000000	30000000	30000000	30000000	108650000	41709000	13907000	21749000	21749000	21749000	123500000	114590000	114180000	10047000	174320000	213020000
A8K5M4	89000000	29000000	33000000	42000000	42000000	40000000	27000000	44000000	31000000	26000000	58000000	56000000	29075000	29075000	29075000	2310100000	2310100000	3705000	42679000	15941000	15941000	7321600	2698400	2698400
A8K7A0	11000000	11000000	780000	28000000	3700000	3700000	12000000	4900000	12000000	9700000	9700000	9700000	36715000	52120000	17375000	19155000	19155000	19155000	67296000	99128000	66262000	51257000	51257000	68783000
A8K878	130000000	130000000	130000000			44000000	110000000	110000000	110000000	81000000	81000000	81000000	10248000	10248000	10248000	9673700	9673700	9673700	64254000	64254000	102410000	30610000	30610000	61885000
A8K8N7	36000000	18000000	6300000	35000000	16000000	7000000	12000000	21000000	18000000	7500000	12000000	5400000	419810000	419810000	1082500000	1082500000	1082500000	1082500000	17277000	213740000	213740000	14610000	14610000	24116000
A8K9K1	1200000000	70000000	70000000	11000000	11000000	20000000	11000000	11000000	11000000	9800000	9800000	9800000	66513000	66513000	66513000	52923000	52923000	52923000	68072000	64756000	71587000	2698400	2698400	2698400
A8MTM1	40000000	40000000	18000000	7200000	7200000	32000000	1100000000	1100000000	13000000	83000000	83000000	24000000	343670000	343670000	1.725e+09	1432600000	1432600000	1432600000	41431000	41431000	41431000	25521000	18864000	18864000
A8MU58	43000000	19000000	13000000	63000000	63000000	33000000	12000000	18000000	5600000	6400000	6400000	21000000	24303000	24303000	24303000	24195000	24195000	24195000	40176000	17800000	17800000	51257000	45888000	51257000
A8MUA9	79000000	79000000	79000000	74000000	74000000	91000000	11000000	11000000	11000000	56000000	56000000	56000000	47208000	47208000	47208000	7806900	7806900	7806900	45470000	56984000	38121000	18864000	34281000	35999000
A8MW50	600000000	360000000	290000000	110000000	200000000	380000000	30000000	300000000	130000000	120000000	21000000	400000000	1.7628e+09	1.7628e+09	14019000	32185000	32185000	32185000	67235000	94243000	61154000	30610000	68759000	31197000
A8MWW6	130000000	19000000	13000000	85000000	13000000	21000000	8500000	8500000	7400000	7900000	9700000	9700000	321070000	321070000	961020000	961020000	961020000	961020000	15714000	86258000	86258000	82465000	33842000	52363000
A8MX12	110000000	110000000	4500000	63000000	63000000	29000000	10000000	10000000	10000000	840000000	840000000	840000000	148760000	97580000	49320000	127830000	25083000	25083000	289130000	362280000	266480000	66863000	325920000	243500000
A8MX94	110000000	100000000	64000000	4000000	25000000	100000000	37000000	12000000	36000000	35000000	17000000	50000000	47208000	47208000	47208000	7806900	7806900	7806900	45470000	56984000	38121000	18864000	34281000	35999000
A8MXQ1	1200000000	45000000	45000000	4000000	4000000	36000000	10000000	10000000	10000000	80000000	80000000	80000000	7806900	7806900	7806900	9841700000	9841700000	9841700000	42686000	52282000	52282000	26455000	19552000	26455000
A9X7H1	1400000000	1200000000	860000000	370000000	670000000	1100000000	550000000	1000000000	420000000	410000000	530000000	1300000000	26226000	26226000	721050000	21921000	21921000	21921000	45351000	45351000	45351000	68783000	68783000	68783000
B0LPF3	13000000	13000000	13000000	67000000	67000000	67000000	110000000	110000000	110000000	88000000	88000000	88000000	33956000	33956000	10280000	19627000	19627000	19627000	55855000	58858000	53240000	8723500	59129000	47553000
B0QZK4	100000000	13000000	130000000	19000000	19000000	85000000	110000000	110000000	110000000	8100000	8100000	8100000	222820000	43822000	65136000	49848000	49848000	49848000	343170000	765590000	309890000	232310000	232310000	376500000
B1AHA9	78000000	33000000	42000000	43000000	43000000	37000000	19000000	34000000	30000000	17000000	17000000	35000000	98575000	32093000	18612000	83492000	83492000	83492000	42182000	253010000	35384000	53744000	53744000	72790000
B1AHF3	110000000	110000000	22000000	28000000	28000000	24000000	12000000	29000000	12000000	85000000	85000000	19000000	140740000	33107000	52106000	130640000	130640000	130640000	639900000	582990000	364690000	26703000	544950000	582300000
B1AK88	57000000	66000000	39000000	4000000	48000000	85000000	36000000	58000000	23000000	15000000	20000000	56000000	1.5194e+09	1.5194e+09	1.5194e+09	1192200000	1192200000	1192200000	36019000	49121000	49121000	18864000	18864000	18864000
B1AKK2	46000000	27000000	24000000	13000000	13000000	31000000	11000000	24000000	11000000	11000000	11000000	44000000	41725000	41725000	41725000	13580000	13580000	13580000	20097000	222560000	222560000	33633000	336860000	54992000
B1AKP7	130000000	130000000	23000000	6600000	6600000	27000000	13000000	39000000	13000000	92000000	92000000	29000000	991680000	396530000	163130000	752180000	752180000	51929000	828760000	1261600000	845200000	1167800	858790000	336280000
B1ALA9	64000000	45000000	52000000	23000000	23000000	51000000	12000000	40000000	25000000	11000000	11000000	36000000	91944000	63118000	37589000	80363000	80363000	80363000	115060000	89467000	97414000	1167800	118010000	128250000
B1ANR1	98000000	69000000	52000000	55000000	36000000	43000000	27000000	39000000	49000000	34000000	19000000	38000000	54303000	38616000	59429000	30831000	30831000	30831000	84654000	84654000	43167000	68783000	33521000	33521000
B1AR63	63000000	46000000	46000000	30000000	20000000	20000000	13000000	13000000	43000000	35000000	35000000	35000000	809020000	433300000	183170000	462430000	100640000	5934600	779380000	733350000	636970000	11699000	1128400000	856840000
B2R6F3	160000000	62000000	36000000	17000000	62000000	120000000	51000000	36000000	55000000	56000000	35000000	110000000	263860000	263860000	263860000	263860000	263860000	263860000	22654000	27689000	27689000	5048300	45286000	86984000
B2RA10	110000000	110000000	110000000	23000000	24000000	24000000	13000000	13000000	13000000	88000000	27000000	27000000	1224500000	1224500000	9673700	5291100	5866800	5866800	11526000	11526000	11526000	18359000	18359000	18359000
B2RB89	45000000	38000000	31000000	4000000	33000000	32000000	11000000	43000000	13000000	8300000	8300000	36000000	148760000	97580000	49320000	127830000	25083000	25083000	289130000	362280000	266480000	66863000	325920000	243500000
B2RBW5	110000000	52000000	52000000	29000000	29000000	87000000	11000000	11000000	28000000	9300000	9300000	9300000	1192200000	1192200000	1224500000	263860000	263860000	263860000	22341000	29037000	29037000	17709000	15525000	17709000
B2RCU6	65000000	41000000	32000000	5000000	5000000	31000000	11000000	11000000	11000000	16000000	16000000	28000000	343670000	343670000	991680000	991680000	991680000	991680000	15714000	15714000	15714000	7153200	2302000	2302000
B2RU06	83000000	70000000	50000000	70000000	38000000	50000000	30000000	20000000	45000000	48000000	36000000	47000000	121200000	66136000	23656000	107340000	7904100	7904100	175750000	258220000	161050000	8723500	251440000	251630000
B2ZZ89	1100000000	25000000	20000000	16000000	9400000	22000000	7100000	10000000	9900000	7200000	4200000	4200000	452210000	144050000	130380000	274690000	12527000	12693000	780850000	1194300000	575840000	131760000	802780000	832800000
B3GQS7	540000000	320000000	270000000	160000000	250000000	300000000	210000000	290000000	200000000	240000000	220000000	280000000	71845000	71845000	71845000	10204000	10204000	10204000	125030000	149280000	68327000	3554500	32055000	96872000
B3KM80	460000000	250000000	170000000	190000000	130000000	190000000	140000000	170000000	180000000	150000000	120000000	190000000	1.5194e+09	1.5194e+09	1.5194e+09	1192200000	1192200000	1192200000	36019000	49121000	49121000	18864000	18864000	18864000
B3KNF6	120000000	120000000	120000000	32000000	32000000	5000000	12000000	12000000	12000000	8300000	8300000	8300000	38154000	38154000	15912000	16374000	16374000	16374000	67235000	67235000	32986000	33001000	33001000	33001000
B3KPA6	47000000	16000000	22000000	24000000	23000000	23000000	23000000	22000000	23000000	7600000	32000000	32000000	321070000	321070000	10204000	1199600000	1199600000	1199600000	40444000	40444000	40444000	68783000	26450000	25654000
B3KQ25	44000000	50000000	63000000	110000000	63000000	36000000	31000000	38000000	31000000	9200000	94000000	45000000	61821000	29977000	59894000	60136000	60136000	60136000	111590000	224010000	224010000	18864000	21937000	98410000
B3KS31	91000000	67000000	11000000	19000000	19000000	140000000	11000000	28000000	35000000	40000000	40000000	36000000	451620000	451620000	991680000	809020000	809020000	809020000	18908000	20343000	20343000	18864000	18864000	15071000
B3KSH4	43000000	43000000	29000000			46000000	12000000	12000000	12000000	17000000	17000000	17000000	10575000	10575000	11276000	15154000	15154000	15154000	66049000	66049000	66049000	6407400	18864000	19833000
B3KSI4	270000000	320000000	81000000	92000000	91000000	170000000	45000000	66000000	170000000	110000000	47000000	64000000	19155000	19155000	19155000	6367400	6367400	6367400	59639000	23711000	23711000	18864000	18864000	18359000
B3KT07	130000000	39000000	39000000	19000000	19000000	8600000	11000000	11000000	11000000	92000000	92000000	92000000	2.0149e+09	2.0149e+09	8591700	12119000	12119000	12119000	41431000	63334000	37473000	18864000	24398000	19270000
B3KT18	89000000	58000000	45000000	25000000	46000000	41000000	36000000	50000000	34000000	28000000	27000000	72000000	1.0498e+09	1.0498e+09	1.0498e+09	961020000	961020000	961020000	32679000	21214000	21214000	68783000	68783000	33633000
B3KUJ5	29000000	29000000	29000000	11000000	11000000	73000000	11000000	11000000	5000000	9300000	9300000	14000000	1.6419e+09	115980000	65425000	2.1156e+09	2.1156e+09	4060400	3.4775e+09	4374800000	3.5801e+09	551950000	3.8289e+09	3.3787e+09
B3KXZ4	48000000	25000000	22000000	41000000	14000000	19000000	12000000	15000000	20000000	14000000	10000000	18000000	15208000	15208000	15208000	28204000	28204000	1437300	61956000	101140000	92587000	2745900	90214000	68156000
B4DEX8	52000000	45000000	25000000	35000000	40000000	28000000	24000000	24000000	24000000	8600000	23000000	40000000	23240000	23240000	23240000	1.6419e+09	1.6419e+09	1.6419e+09	38340000	38340000	41380000	5048300	50725000	67296000
B4DF77	120000000	120000000	120000000	7000000	7000000	5400000	10000000	10000000	10000000	8300000	8300000	8300000	337490000	337490000	991680000	991680000	991680000	991680000	15714000	128960000	61137000	5876500	1542600	17826000
B4DFG0	29000000	29000000	54000000	19000000	5400000	22000000	11000000	31000000	12000000	8100000	8100000	21000000	53710000	53710000	35736000	19696000	19696000	14615000	159090000	296130000	146080000	127080000	127080000	145870000
B4DFL1	120000000	44000000	55000000	4000000	4000000	34000000	36000000	25000000	26000000	41000000	37000000	51000000	321070000	321070000	961020000	961020000	961020000	961020000	15714000	86258000	86258000	82465000	33842000	52363000
B4DGJ5	12000000	10000000	10000000	180000000	180000000	29000000	11000000	11000000	11000000	85000000	85000000	85000000	809020000	433300000	183170000	462430000	100640000	5934600	779380000	733350000	636970000	11699000	1128400000	856840000
B4DHN5	130000000	77000000	90000000	5000000	60000000	60000000	12000000	54000000	12000000	9800000	9800000	76000000	206660000	71792000	53033000	167360000	167360000	167360000	201040000	416160000	159080000	8982200	297940000	266530000
B4DJ63	110000000	71000000	70000000	33000000	51000000	66000000	44000000	81000000	34000000	31000000	47000000	97000000	568740000	568740000	1432600000	1432600000	1432600000	1432600000	19615000	20868000	20868000	2698400	2698400	2698400
B4DJI1	1100000000	1600000000	1200000000	420000000	890000000	1400000000	570000000	1200000000	520000000	440000000	460000000	1200000000	1082500000	1082500000	9841700000	2.0149e+09	2.0149e+09	2.0149e+09	21411000	27025000	28203000	2302000	26208000	31352000
B4DJK0	120000000	120000000	120000000		57000000	130000000	59000000	59000000	77000000	70000000	37000000	130000000	1199600000	1199600000	1199600000	1.0007e+09	1.0007e+09	1.0007e+09	35018000	12499000	12499000	8723500	2745900	7650200
B4DJV2	130000000	110000000	100000000	45000000	54000000	130000000	47000000	130000000	54000000	31000000	51000000	120000000	235840000	235840000	235840000	235840000	235840000	235840000	11656000	11656000	11656000	18864000	18864000	10278000
B4DS43	33000000	34000000	59000000	29000000	33000000	43000000	33000000	46000000	20000000	10000000	38000000	39000000	263860000	263860000	9673700	1109700000	1109700000	1109700000	40176000	8824900	8824900	33633000	15071000	15071000
B4DUI5	460000000	75000000	42000000		10000000	550000000	23000000	14000000	18000000	210000000	10000000	31000000	1109700000	1109700000	1109700000	991680000	991680000	991680000	35018000	35018000	35018000	8723500	2745900	2302000
B4DVZ8	35000000	25000000	11000000	12000000	11000000	3200000	11000000	11000000	17000000	9700000	2700000	2700000	21843000	17729000	17729000	28215000	28215000	28215000	35018000	48125000	45192000	18864000	18864000	27478000
B4DWR3	130000000	130000000	130000000	30000000	30000000	6800000	12000000	12000000	12000000	5000000	5000000	5000000	1.8577e+09	1.8577e+09	2.0149e+09	809020000	809020000	809020000	21405000	21405000	21405000	18864000	18864000	39201000
B4DWV5	63000000	45000000	43000000	180000000	30000000	28000000	21000000	18000000	30000000	20000000	19000000	37000000	20924000	17697000	26790000	18298000	9698600	6581800	23822000	28846000	25204000	25521000	29748000	49589000
B4DYP1	46000000	27000000	24000000	19000000	19000000	31000000	11000000	24000000	11000000	11000000	11000000	44000000	263860000	160990000	113120000	206550000	25140000	25140000	333620000	415310000	293390000	82465000	355640000	401060000
B4E043	56000000	57000000	54000000	50000000	35000000	61000000	46000000	64000000	36000000	30000000	20000000	53000000	568740000	568740000	6858700	1082500000	1082500000	1082500000	42828000	42828000	42828000	18359000	18359000	16436000
B4E0P5	44000000	19000000	33000000	36000000	36000000	33000000	12000000	12000000	15000000	85000000	25000000	25000000	21843000	17729000	17729000	28215000	28215000	28215000	35018000	48125000	45192000	18864000	18864000	27478000
B4E0T2	120000000	120000000	21000000	63000000	63000000	34000000	13000000	13000000	13000000	80000000	80000000	80000000	520740000	520740000	1082500000	991680000	991680000	991680000	27144000	12824000	12824000	68783000	12670000	12670000
B4E2U0	56000000	51000000	30000000	6600000	6600000	85000000	13000000	30000000	18000000	21000000	10000000	40000000	274110000	274110000	809020000	809020000	809020000	809020000	13723000	13723000	13723000	33633000	33633000	13031000
B5BTY4	61000000	56000000	35000000	38000000	24000000	49000000	19000000	26000000	38000000	23000000	11000000	26000000	206660000	71792000	53033000	167360000	167360000	167360000	201040000	416160000	159080000	2302000	297940000	266530000
B5BU15	1300000	1300000	12000000	5000000	5000000	16000000	12000000	12000000	12000000	1900000	1900000	1900000	126030000	78629000	26290000	122660000	122660000	122660000	84458000	245780000	108470000	6407400	97960000	89405000
B5BU25	49000000	25000000	14000000			52000000	5600000	20000000	23000000	37000000	37000000	20000000	321070000	321070000	10204000	1199600000	1199600000	1199600000	40444000	40444000	40444000	68783000	26450000	25654000
B5BU81	120000000	120000000	120000000	7000000	7000000	14000000	11000000	11000000	11000000	9300000	9300000	9300000	419810000	217190000	144500000	357250000	357250000	357250000	355400000	500020000	727570	5202800	368360000	431890000
B5BUB1	68000000	34000000	36000000	29000000	45000000	31000000	36000000	44000000	18000000	10000000	10000000	56000000	783500000	783500000	783500000	1192200000	1192200000	1192200000	31226000	9106300	9106300	18864000	18864000	18359000
B5BUE6	86000000	63000000	22000000	20000000	11000000	33000000	12000000	18000000	46000000	27000000	27000000	23000000	118330000	121610000	22924000	77831000	77831000	77831000	175130000	154060000	153960000	51210000	227300000	298790000
B5MD38	110000000	110000000	25000000			630000000	13000000	13000000	13000000	8400000	8400000	8400000	337490000	337490000	1.566e+09	1200700000	1200700000	1200700000	40444000	27829000	27829000	114010000	114010000	44959000
B5MEG9	31000000	32000000	6300000	13000000	13000000	11000000	100000000	100000000	100000000	23000000	23000000	23000000	98575000	32093000	18612000	83492000	83492000	83492000	42182000	253010000	35384000	53744000	53744000	72790000
B7Z1C5	1200000000	93000000	93000000	4000000	59000000	82000000	100000000	100000000	100000000	8500000	8500000	49000000	1192200000	1192200000	1192200000	991680000	991680000	991680000	32441000	30483000	30840000	14610000	14610000	36723000
B7Z268	45000000	45000000	36000000	6600000	19000000	25000000	32000000	14000000	110000000	20000000	20000000	35000000	44701000	15899000	6733700	31185000	31185000	31185000	85012000	145400000	145400000	8793500	54253000	33006000
B7Z2A3	22000000	22000000	22000000	29000000	29000000	19000000	10000000	10000000	10000000	9700000	9700000	9700000	263860000	263860000	263860000	263860000	263860000	263860000	22654000	27689000	27689000	5048300	45286000	86984000
B7Z591	110000000	110000000	110000000	43000000	43000000	26000000	13000000	13000000	13000000	7800000	7800000	7800000	32276000	32276000	15996000	18210000	18210000	18210000	44205000	75862000	75862000	30610000	30610000	30610000
B7Z6B3	22000000	22000000	22000000	4000000	4000000	19000000	10000000	10000000	10000000	9700000	9700000	9700000	126030000	78629000	26290000	122660000	122660000	122660000	84458000	245780000	108470000	6407400	97960000	89405000
B7ZAT6	12000000	12000000	83000000	13000000	13000000	73000000	11000000	69000000	11000000	7900000	7900000	7900000	1.566e+09	1.566e+09	1.566e+09	7806900	7806900	7806900	49190000	49190000	60976000	29708000	29708000	29708000
B7ZLC9	4200000	3700000	12000000	1600000	21000000	3300000	11000000	11000000	11000000	2500000	10000000	10000000	471870000	471870000	1.0007e+09	938730000	938730000	938730000	25317000	28809000	28809000	82465000	82465000	31216000
B7ZVZ1	97000000	57000000	47000000	17000000	26000000	56000000	22000000	36000000	19000000	16000000	21000000	63000000	337490000	337490000	783500000	1199600000	1199600000	1199600000	23069000	49724000	33761000	42390000	42390000	42390000
B8ZZ38	93000000	64000000	45000000	60000000	29000000	47000000	21000000	41000000	38000000	25000000	24000000	39000000	961020000	961020000	1.0007e+09	1.0007e+09	1.0007e+09	1.0007e+09	21405000	16155000	16155000	5811500	1167800	25554000
B8ZZ54	79000000	79000000	34000000	11000000	12000000	36000000	15000000	26000000	15000000	19000000	19000000	42000000	343670000	343670000	938730000	1224500000	1224500000	1224500000	23869000	57093000	61256000	6407400	2302000	2302000
B8ZZL6	55000000	50000000	18000000	11000000	20000000	50000000	19000000	29000000	13000000	15000000	15000000	33000000	1432600000	1432600000	1432600000	1109700000	1109700000	1109700000	35386000	19880000	19880000	33633000	33633000	38419000
B8ZZQ6	110000000	110000000	11000000	16000000	32000000	32000000	12000000	12000000	12000000	8700000	8700000	8700000	1200700000	503650000	208330000	669940000	60415000	2821700	2.0313e+09	2493200000	1.8963e+09	37194000	2197500000	1.8241e+09
B9EG90	110000000	110000000	11000000	29000000	29000000	63000000	11000000	7700000	11000000	80000000	80000000	80000000	20207000000	15556000000	12329000000	22951000000	2667200000	1.041e+09	52328000000	89223000000	52933000000	4700700000	68453000000	62353000000
B9EK47	130000000	110000000	110000000	63000000	63000000	4000000	11000000	11000000	30000000	29000000	29000000	29000000	451620000	40996000	34637000	19385000	19385000	19385000	141430000	103500000	174700000	14610000	149230000	125830000
B9VPB4	110000000	110000000	110000000	17000000	17000000	17000000	13000000	13000000	13000000	13000000	13000000	13000000	568740000	568740000	1432600000	1432600000	1432600000	1432600000	19615000	20868000	20868000	2698400	2698400	2698400
C7DYB4	120000000	120000000	120000000	53000000	35000000	37000000	34000000	34000000	34000000	88000000	23000000	44000000	148760000	97580000	49320000	127830000	25083000	25083000	289130000	362280000	266480000	66863000	325920000	243500000
C9IZ80	27000000	26000000	20000000	4000000	4000000	27000000	23000000	23000000	23000000	3200000	9200000	14000000	263860000	160990000	113120000	206550000	25140000	25140000	333620000	415310000	293390000	2745900	355640000	401060000
C9IZA5	190000000	150000000	110000000	120000000	59000000	130000000	96000000	88000000	89000000	68000000	67000000	97000000	263860000	263860000	263860000	263860000	263860000	263860000	13341000	13341000	13341000	18864000	18864000	24046000
C9IZF9	47000000	45000000	29000000	26000000	15000000	41000000	16000000	16000000	27000000	92000000	18000000	23000000	10248000	10248000	10248000	9673700	9673700	9673700	64254000	64254000	102410000	30610000	30610000	61885000
C9IZL7	120000000	79000000	110000000	59000000	83000000	67000000	53000000	110000000	36000000	48000000	63000000	73000000	20207000000	15556000000	12329000000	22951000000	2667200000	1.041e+09	52328000000	89223000000	52933000000	4700700000	68453000000	62353000000
C9J168	12000000	12000000	12000000	63000000	63000000	10000000	10000000	8100000	10000000	8100000	8100000	9800000	45059000	45059000	45059000	63287000	63287000	63287000	19615000	101660000	96055000	69629000	69629000	22702000
C9J2I1	7100000	7100000	7100000	15000000	16000000	16000000	100000000	84000000	100000000	8300000	77000000	77000000	80975000	80975000	18540000	33040000	33040000	33040000	81274000	65194000	59327000	2745900	144300000	97394000
C9J6N9	1100000000	1100000000	1100000000	73000000	73000000	16000000	12000000	14000000	12000000	92000000	92000000	8700000	1.566e+09	1.566e+09	991680000	783500000	783500000	783500000	13341000	13341000	13341000	30610000	25521000	30610000
C9J7N5	120000000	120000000	120000000	32000000	11000000	11000000	11000000	11000000	11000000	91000000	7200000	7200000	451620000	451620000	991680000	809020000	809020000	809020000	18908000	20343000	20343000	18864000	18864000	15071000
C9J7Q4	6700000	6700000	6700000	74000000	74000000	7000000	12000000	1900000	12000000	99000000	99000000	4300000	21142000	21142000	21142000	9874000	9874000	9874000	59639000	147130000	70415000	82465000	86262000	131200000
C9J8E1	13000000	110000000	110000000	70000000	70000000	29000000	11000000	11000000	60000000	99000000	99000000	99000000	20924000	17697000	26790000	18298000	9698600	6581800	23822000	28846000	25204000	25521000	29748000	49589000
C9J8G5	120000000	120000000	29000000	30000000	30000000	30000000	10000000	10000000	10000000	98000000	98000000	98000000	206660000	71792000	53033000	167360000	167360000	167360000	201040000	416160000	159080000	8982200	297940000	266530000
C9J8H1	120000000	28000000	23000000	28000000	28000000	35000000	13000000	22000000	13000000	81000000	81000000	30000000	206660000	71792000	53033000	167360000	167360000	167360000	201040000	416160000	159080000	8982200	297940000	266530000
C9J8M6	74000000	38000000	12000000			21000000	11000000	8100000	27000000	15000000	15000000	15000000	16845000	16845000	12967000	11713000	11713000	11713000	43009000	63288000	63288000	33633000	76399000	76399000
C9J9W2	130000000	72000000	62000000	6600000	6600000	88000000	11000000	82000000	41000000	9700000	9700000	66000000	263860000	263860000	263860000	263860000	263860000	263860000	35081000	35335000	35335000	2302000	2302000	28600000
C9JBI3	120000000	220000000	220000000	8600000	8600000		13000000	13000000	13000000	9000000	400000000	110000000	961020000	961020000	1.0007e+09	1.0007e+09	1.0007e+09	1.0007e+09	21405000	16155000	16155000	5811500	1167800	25554000
C9JD32	76000000	74000000	66000000			71000000	36000000	39000000	32000000	35000000	22000000	74000000	991680000	26917000	19490000	22875000	9441700	9441700	10936000	10936000	10936000	6407400	1542600	8723500
C9JF35	200000000	60000000	60000000			71000000	12000000	41000000	49000000	53000000	53000000	110000000	776030000	573000000	1437800000	877930000	305910000	305910000	949310000	1.0389e+09	910310000	13453000	709220000	1.8763e+09
C9JFK9	5400000	5400000	5400000	7200000	7200000	7200000	12000000	12000000	12000000	2600000	2600000	2600000	222820000	43822000	65136000	49848000	49848000	49848000	343170000	765590000	309890000	232310000	232310000	376500000
C9JIJ3	97000000	58000000	58000000			43000000	11000000	11000000	37000000	30000000	30000000	25000000	208730000	25454000	27641000	46112000	13351000	13351000	151420000	187390000	123980000	1542600	218920000	206380000
C9JKM9	53000000	50000000	50000000	11000000	11000000	38000000	4600000	14000000	20000000	16000000	8300000	10000000	650580000	650580000	1224500000	1082500000	1082500000	1082500000	30283000	30283000	30283000	8793500	8723500	8723500
C9JKR2	320000000	250000000	81000000	26000000	42000000	140000000	36000000	75000000	98000000	76000000	76000000	81000000	32978000	32978000	32978000	9841700000	9841700000	9841700000	51167000	50055000	42168000	48320000	48320000	35765000
C9JMJ4	13000000	13000000	13000000	11000000	11000000	88000000	13000000	13000000	13000000	98000000	98000000	98000000	80975000	80975000	18540000	33040000	33040000	33040000	81274000	65194000	59327000	2745900	144300000	97394000
C9JQ00	42000000	21000000	22000000	13000000	22000000	30000000	18000000	28000000	9000000	14000000	17000000	37000000	235840000	235840000	6367400	1.0007e+09	1.0007e+09	1.0007e+09	39126000	39126000	39126000	33633000	33633000	13726000
C9JRJ8	110000000	77000000	45000000	38000000	31000000	50000000	12000000	36000000	62000000	32000000	32000000	32000000	2453100000	2453100000	5400600000	991680000	991680000	991680000	38340000	15155000	15155000	49213000	2527500	2527500
C9JTK6	110000000	85000000	62000000	18000000	30000000	80000000	28000000	68000000	16000000	24000000	22000000	84000000	23946000	23946000	12750000	23458000	23458000	23458000	30395000	37507000	61646000	5048300	29708000	5048300
C9JUG7	61000000	46000000	34000000	11000000	11000000		13000000	13000000	13000000	84000000	84000000	52000000	235840000	235840000	235840000	235840000	235840000	235840000	11656000	11656000	11656000	18864000	18864000	10278000
C9JV02	97000000	57000000	47000000	17000000	26000000	56000000	22000000	36000000	19000000	16000000	21000000	63000000	1192200000	1192200000	6367400	2453100000	2453100000	2453100000	45931000	45931000	45931000	68783000	1838000	114010000
C9JVY5	33000000	33000000	33000000	6600000	6600000	25000000	11000000	11000000	12000000	81000000	81000000	81000000	10204000	10204000	10204000	6858700	6858700	6858700	53821000	53821000	53821000	18864000	18864000	35352000
C9JWG0	19000000	19000000	19000000	13000000	13000000		100000000	100000000	100000000			8400000	263860000	263860000	263860000	263860000	263860000	263860000	22654000	27689000	27689000	5048300	45286000	86984000
C9JX20	12000000	12000000	12000000	9200000	9200000	7400000	5500000	5500000	5500000	9100000	4400000	7500000	1224500000	1224500000	783500000	235840000	235840000	235840000	22392000	22392000	22392000	18864000	18864000	19223000
C9JY79	240000000	140000000	82000000	84000000	41000000	170000000	14000000	74000000	57000000	69000000	21000000	70000000	1224500000	804430000	627350000	936820000	114080000	15946000	1.9828e+09	3.4873e+09	1.9319e+09	37725000	2616500000	3.1666e+09
C9JZV3	120000000	120000000	120000000	67000000	67000000	67000000	11000000	11000000	12000000	10000000	10000000	10000000	73174000	19548000	27646000	20294000	9231500	9231500	85012000	135970000	91691000	5811500	129690000	197380000
C9JZW3	54000000	54000000	23000000	65000000	65000000	30000000	100000000	17000000	100000000	98000000	98000000	36000000	991680000	396530000	163130000	752180000	752180000	51929000	828760000	1261600000	845200000	17709000	858790000	336280000
C9K028	460000000	230000000	180000000	54000000	72000000	480000000	150000000	60000000	82000000	220000000	90000000	170000000	10575000	10575000	11276000	15154000	15154000	15154000	66049000	66049000	66049000	6407400	18864000	19833000
C9K073	51000000	59000000	12000000	9300000	10000000	23000000	9600000	12000000	17000000	22000000	11000000	21000000	650580000	650580000	809020000	809020000	809020000	809020000	19999000	11739000	11739000	8982200	8982200	4278700
D1MGQ2	110000000	110000000	110000000	43000000	43000000	43000000	10000000	10000000	10000000	18000000	18000000	18000000	21867000	21867000	21867000	15156000	15156000	15156000	23869000	109070000	49128000	2302000	41040000	39734000
D3DP12	130000000	130000000	91000000	55000000	55000000	100000000	84000000	110000000	84000000	8600000	8600000	140000000	317720000	13235000	13235000	10248000	10248000	10248000	64254000	38125000	24068000	68783000	27696000	35729000
D3DPS3	12000000	9900000	9900000	29000000	29000000	74000000	120000000	120000000	120000000	9700000	9700000	9700000	62935000	62935000	62935000	9673700	9673700	9673700	61956000	44587000	82799000	49213000	30093000	93065000
D3DR22	110000000	10000000	10000000			17000000	13000000	17000000	13000000	9800000	9800000	9800000	776030000	776030000	961020000	961020000	961020000	961020000	17445000	15690000	15161000	5876500	19922000	24046000
D3DR65	1200000000	1200000000	1200000000	74000000	74000000	74000000	11000000	15000000	11000000	9500000	9500000	9500000	98575000	32093000	18612000	83492000	83492000	83492000	42182000	253010000	35384000	53744000	53744000	72790000
D3DTC2	110000000	6300000	6300000			17000000	11000000	11000000	11000000	9300000	9300000	9300000	7806900	7806900	7806900	9841700000	9841700000	9841700000	42686000	52282000	52282000	26455000	19552000	26455000
D3DTL4	630000000	410000000	210000000	11000000	11000000	750000000	10000000	290000000	260000000	200000000	200000000	540000000	140740000	33107000	52106000	130640000	130640000	130640000	639900000	582990000	364690000	26703000	544950000	582300000
D3DU92	9900000	9900000	9900000	25000000	25000000	25000000	13000000	12000000	13000000	8800000	8800000	18000000	452210000	144050000	130380000	274690000	12527000	12693000	780850000	1194300000	575840000	131760000	802780000	832800000
D3DUG9	83000000	33000000	49000000	27000000	41000000	46000000	35000000	40000000	22000000	19000000	33000000	34000000	1.5194e+09	1.5194e+09	961020000	263860000	263860000	263860000	13341000	13341000	13341000	33633000	33001000	30610000
D3DVQ6	1100000000	16000000	16000000	29000000	29000000		12000000	12000000	12000000	88000000	88000000	88000000	341830000	134330000	109700000	191990000	191990000	8927300	419410000	1.0547e+09	503680000	8615700	455330000	603640000
D3DWB6	1100000000	8400000	8400000	24000000	24000000	24000000	13000000	13000000	13000000	9800000	9800000	9800000	1.7628e+09	1.7628e+09	14019000	32185000	32185000	32185000	67235000	94243000	61154000	30610000	68759000	31197000
D3DWL0	82000000	62000000	100000000	78000000	59000000	47000000	45000000	63000000	68000000	54000000	42000000	48000000	1.7628e+09	1.7628e+09	14019000	32185000	32185000	32185000	67235000	94243000	61154000	30610000	68759000	31197000
D3DX63	120000000	120000000	120000000	25000000	25000000	67000000	2200000	2200000	2200000	85000000	85000000	85000000	24002000	24002000	24002000	29813000	29813000	29813000	64714000	74382000	78617000	2302000	29560000	20912000
D4YW74	13000000	13000000	13000000	93000000	63000000	63000000	59000000	59000000	59000000	91000000	91000000	91000000	32978000	32978000	32978000	9841700000	9841700000	9841700000	51167000	50055000	42168000	48320000	48320000	35765000
D5KL90	120000000	120000000	120000000	32000000	32000000	43000000	13000000	13000000	13000000	9300000	9300000	9300000	337490000	337490000	1.566e+09	1200700000	1200700000	1200700000	40444000	27829000	27829000	114010000	114010000	44959000
D6R9A6	11000000	11000000	36000000	13000000	13000000	34000000	13000000	13000000	13000000	25000000	25000000	25000000	650580000	363940000	319050000	541010000	19644000	3651600	1.0709e+09	1.5422e+09	234010000	1099000000	1099000000	1374900000
D6RA26	13000000	13000000	13000000	43000000	43000000	74000000	10000000	3900000	10000000	92000000	92000000	92000000	471870000	471870000	1.0007e+09	938730000	938730000	938730000	25317000	28809000	28809000	82465000	82465000	31216000
D6RA73	290000000	280000000	160000000	160000000	110000000	140000000	91000000	130000000	220000000	100000000	69000000	120000000	133800000	59687000	13101000	106020000	106020000	106020000	116210000	309620000	173730000	14610000	195010000	145040000
D6RAA6	44000000	17000000	29000000	7200000	7200000	44000000	7700000	7700000	11000000	21000000	21000000	18000000	38154000	38154000	15912000	16374000	16374000	16374000	67235000	67235000	32986000	33001000	33001000	33001000
D6RBK0	130000000	130000000	31000000	29000000	29000000	44000000	11000000	46000000	11000000	10000000	10000000	25000000	47334000	25045000	15316000	27957000	27957000	27957000	55554000	106450000	31926000	2747300	23589000	64818000
D6RBR8	100000000	100000000	100000000	10000000	10000000	10000000	11000000	11000000	11000000	3500000	3500000	3500000	776030000	573000000	1437800000	877930000	305910000	305910000	949310000	1.0389e+09	910310000	13453000	709220000	1.8763e+09
D6RC06	120000000	120000000	21000000		20000000	100000000	10000000	61000000	10000000	9900000	9900000	9900000	1.5194e+09	669290000	435970000	1.0649e+09	34437000	34437000	2580000000	3.4649e+09	1383800000	38146000	2280400000	1.7956e+09
D6RCD1	43000000	32000000	17000000		14000000	14000000	100000000	100000000	21000000	8600000	7600000	7600000	776030000	776030000	1.566e+09	1200700000	1200700000	1200700000	44205000	44205000	44205000	18864000	18864000	16889000
D6RCN3	160000000	270000000	170000000	65000000	130000000	250000000	62000000	190000000	94000000	72000000	48000000	210000000	69501000	69501000	30351000	56281000	56281000	56281000	84654000	77519000	113670000	17709000	105100000	55906000
D6RD16	140000000	33000000	35000000	19000000	16000000	69000000	21000000	44000000	29000000	57000000	13000000	30000000	2453100000	2453100000	2453100000	1.7628e+09	1.7628e+09	1.7628e+09	50258000	11144000	11144000	11707000	9392000	9392000
D6RDY5	130000000	130000000	45000000	630000000	630000000		10000000	10000000	10000000	8500000	8500000	8500000	356590000	83973000	57653000	183530000	183530000	183530000	219900000	608670000	251540000	11442000	313040000	379270000
D6RER5	97000000	57000000	47000000	17000000	26000000	56000000	22000000	36000000	19000000	16000000	21000000	63000000	317720000	317720000	938730000	938730000	938730000	938730000	15714000	53712000	53712000	995330000	995330000	68783000
D6RF23	120000000	150000000	88000000	4000000	36000000	180000000	18000000	110000000	75000000	61000000	61000000	98000000	62935000	62935000	62935000	9673700	9673700	9673700	61956000	44587000	82799000	49213000	30093000	93065000
D6RF62	66000000	22000000	17000000			54000000	10000000	52000000	28000000	10000000	10000000	51000000	107910000	50973000	58138000	75849000	75849000	75849000	213520000	452240000	182510000	2745900	167530000	136840000
D6RFF8	120000000	120000000	38000000	4000000	4000000	13000000	10000000	21000000	10000000	8100000	8100000	21000000	36274000	19657000	19678000	40647000	40647000	40647000	32560000	32560000	25277000	33633000	32265000	32265000
D6RGI3	97000000	57000000	47000000	17000000	26000000	56000000	22000000	36000000	19000000	16000000	21000000	63000000	452210000	452210000	2453100000	991680000	991680000	991680000	42183000	42183000	42183000	82465000	47637000	47637000
D6RGJ7	130000000	130000000	130000000	53000000	35000000	37000000	34000000	34000000	34000000	87000000	23000000	44000000	61821000	29977000	59894000	60136000	60136000	60136000	111590000	224010000	224010000	18864000	21937000	98410000
D6RGV9	12000000	12000000	12000000	73000000	73000000	74000000	12000000	12000000	12000000	8900000	8900000	8900000	650580000	650580000	10204000	1192200000	1192200000	1192200000	44026000	5650000	5650000	5048300	114010000	47637000
D6RJ96	11000000	9700000	9700000	5300000	5300000	7100000	12000000	12000000	4200000	9700000	9700000	9700000	103750000	35773000	34152000	104020000	104020000	104020000	83480000	156780000	85393000	3432200	386430000	137260000
D7PBN3	66000000	56000000	64000000	33000000	61000000	51000000	37000000	75000000	24000000	18000000	36000000	51000000	19314000	19314000	19314000	6858700	6858700	6858700	32467000	29485000	33045000	1167800	37242000	1167800
D9YZV5	110000000	110000000	8700000	29000000	29000000	7300000	11000000	11000000	11000000	85000000	85000000	10000000	520740000	520740000	1200700000	1200700000	1200700000	1200700000	18908000	7552400	7552400	68783000	6362100	6362100
E0WN24	130000000	130000000	130000000				11000000	11000000	11000000	9900000	9900000	9900000	317720000	317720000	1432600000	48146000	48146000	48146000	93265000	200750000	22345000	15525000	97822000	230270000
E1NZA1	23000000	19000000	6400000	15000000	6100000	15000000	5700000	9200000	6600000	6300000	5500000	6900000	274110000	274110000	809020000	809020000	809020000	809020000	13723000	13723000	13723000	33633000	33633000	13031000
E1P5S2	33000000	23000000	27000000	23000000	20000000	28000000	13000000	23000000	17000000	8400000	14000000	22000000	2310100000	1094400000	873370000	1.5949e+09	155380000	16559000	1.9791e+09	2420200000	1.9201e+09	19964000	1.5629e+09	1.735e+09
E2QRG8	22000000	22000000	22000000	29000000	29000000	19000000	10000000	10000000	10000000	9500000	9500000	9500000	41020000	28711000	20142000	19314000	19314000	19314000	67296000	71425000	76781000	8982200	46794000	82807000
E2QRI1	42000000	16000000	18000000	21000000	21000000	19000000	8700000	16000000	17000000	8500000	5100000	13000000	991680000	991680000	991680000	1.5194e+09	1.5194e+09	1.5194e+09	13723000	30497000	30497000	18864000	18864000	69190000
E4W6B6	130000000	88000000	69000000	27000000	50000000	110000000	62000000	42000000	62000000	70000000	32000000	92000000	5400600000	2.958e+09	2.0559e+09	3.5414e+09	398160000	48339000	6.9776e+09	13555000000	6.5358e+09	416710000	7.6503e+09	7.4979e+09
E5KMK5	130000000	130000000	11000000	29000000	29000000	63000000	11000000	7700000	11000000	80000000	80000000	80000000	126030000	78629000	26290000	122660000	122660000	122660000	84458000	245780000	108470000	6407400	97960000	89405000
E5KND7	20000000	20000000	18000000	19000000	9300000	9300000	7600000	14000000	9900000	8400000	8400000	8400000	62935000	62935000	62935000	9673700	9673700	9673700	61956000	44587000	82799000	49213000	30093000	93065000
E5RG71	84000000	84000000	84000000	30000000	30000000	41000000	4800000	61000000	4800000	98000000	98000000	52000000	1192200000	598510000	349900000	930280000	82176000	82176000	1379800000	3.3127e+09	1201200000	17982000	2.0575e+09	1.7156e+09
E5RG99	61000000	61000000	61000000	25000000	25000000	67000000	1100000000	42000000	32000000	19000000	19000000	32000000	121200000	66136000	23656000	107340000	7904100	7904100	175750000	258220000	161050000	8723500	251440000	251630000
E5RHG6	79000000	38000000	29000000	19000000	19000000	75000000	17000000	17000000	31000000	39000000	39000000	22000000	568740000	568740000	6858700	1082500000	1082500000	1082500000	42828000	42828000	42828000	18359000	18359000	16436000
E5RHJ4	41000000	33000000	18000000	16000000	16000000	19000000	6000000	6000000	6000000	10000000	10000000	10000000	26226000	26226000	721050000	21921000	21921000	21921000	45351000	45351000	45351000	68783000	68783000	68783000
E5RI98	510000000	140000000	140000000	75000000	110000000	250000000	130000000	280000000	120000000	120000000	100000000	300000000	74429000	74429000	74429000	33240000	33240000	33240000	50258000	50222000	50222000	18864000	18864000	18359000
E5RIC7	110000000	110000000	11000000	4000000	4000000	200000000	11000000	7700000	11000000	80000000	80000000	80000000	41020000	28711000	20142000	19314000	19314000	19314000	67296000	71425000	76781000	8982200	46794000	82807000
E5RIU8	50000000	50000000	36000000	27000000	21000000	54000000	10000000	27000000	38000000	18000000	9100000	32000000	22590000	22590000	7545400	11836000	11836000	11836000	64714000	181090000	181090000	68783000	58898000	58898000
E5RIZ6	56000000	77000000	45000000	40000000	35000000	35000000	22000000	39000000	36000000	19000000	23000000	40000000	31610000	31610000	18979000	33164000	33164000	33164000	58835000	55583000	54089000	8793500	64903000	53499000
E7EM57	57000000	170000000	34000000	20000000	32000000	160000000	20000000	31000000	50000000	46000000	22000000	45000000	22775000	22775000	22775000	35249000	35249000	35249000	85676000	61745000	23242000	11707000	11707000	33001000
E7EN77	6100000	1100000	1100000	1900000	1900000	1900000	1800000	2800000	1800000	84000000	2300000	3800000	24002000	24002000	24002000	29813000	29813000	29813000	64714000	74382000	78617000	2302000	29560000	20912000
E7ENU9	55000000	50000000	18000000	11000000	20000000	55000000	19000000	29000000	13000000	15000000	15000000	37000000	26475000	26475000	26475000	13479000	13479000	13479000	77144000	41568000	41568000	68783000	68783000	38419000
E7ENZ3	240000000	160000000	62000000	46000000	67000000	92000000	58000000	78000000	40000000	76000000	57000000	88000000	140740000	33107000	52106000	130640000	130640000	130640000	639900000	582990000	364690000	26703000	544950000	582300000
E7EQG2	12000000	12000000	12000000			7000000	11000000	10000000	11000000	84000000	84000000	24000000	471870000	471870000	5400600000	991680000	991680000	991680000	42234000	42234000	42234000	125030000	47637000	47637000
E7EQK6	36000000	51000000	51000000	6500000	6500000	4300000	11000000	11000000	11000000	10000000	10000000	10000000	78602000	16942000	15521000	20148000	20148000	2479100	111830000	72620000	72620000	18359000	18359000	19922000
E7ER27	30000000	30000000	18000000	7200000	7200000	19000000	10000000	18000000	6300000	6400000	6400000	9900000	341830000	341830000	809020000	1200700000	1200700000	1200700000	23822000	23822000	23822000	33633000	33633000	12531000
E7ES33	94000000	48000000	32000000	180000000	180000000	61000000	11000000	29000000	12000000	23000000	23000000	37000000	520740000	520740000	5291100	1.0007e+09	1.0007e+09	1.0007e+09	42679000	42679000	42679000	1542600	1542600	82465000
E7ETE2	110000000	110000000	110000000	18000000	25000000	31000000	20000000	14000000	20000000	9100000	20000000	21000000	1200700000	503650000	208330000	669940000	60415000	2821700	2.0313e+09	2493200000	1.8963e+09	37194000	2197500000	1.8241e+09
E7ETK5	100000000	80000000	45000000	34000000	40000000	76000000	32000000	43000000	15000000	32000000	30000000	69000000	938730000	938730000	1.7628e+09	1.5194e+09	1.5194e+09	1.5194e+09	44721000	44721000	44721000	995330000	995330000	68783000
E7ETZ4	120000000	22000000	17000000		8100000	8100000	11000000	9400000	11000000	8400000	8400000	13000000	263860000	160990000	113120000	206550000	25140000	25140000	333620000	415310000	293390000	82465000	355640000	401060000
E7EVX8	24000000	24000000	24000000			32000000	11000000	11000000	11000000	80000000	80000000	80000000	20164000	20164000	20164000	42223000	42223000	42223000	77728000	31501000	81766000	8723500	74847000	27300000
E7EX44	7800000	7800000	7800000	32000000	32000000	32000000	12000000	12000000	15000000	6300000	6300000	2500000	1.0498e+09	1.0498e+09	5400600000	1.8577e+09	1.8577e+09	1.8577e+09	45470000	12961000	12961000	8793500	8793500	8793500
E7EX54	12000000	19000000	13000000	200000000	13000000	21000000	8500000	5800000	7400000	7900000	9700000	8000000	156920000	69282000	49517000	83692000	83692000	83692000	111830000	208810000	156600000	25521000	153760000	111740000
E9PBS1	93000000	52000000	32000000	63000000	63000000	66000000	22000000	61000000	38000000	14000000	14000000	68000000	69665000	69665000	13926000	23575000	23575000	23575000	19903000	101370000	46316000	18864000	14628000	136200000
E9PD24	220000000	170000000	110000000	29000000	25000000	210000000	19000000	110000000	74000000	55000000	1800000	150000000	564050000	564050000	6367400	1.0498e+09	1.0498e+09	1.0498e+09	42686000	34117000	34117000	8982200	8982200	8982200
E9PDQ8	130000000	130000000	130000000	73000000	73000000	73000000	11000000	9400000	11000000	84000000	84000000	84000000	208730000	25454000	27641000	46112000	13351000	13351000	151420000	187390000	123980000	52007000	218920000	206380000
E9PEB5	12000000	47000000	47000000	22000000	22000000	22000000	13000000	13000000	40000000	13000000	13000000	13000000	1.5194e+09	1.5194e+09	1.566e+09	1199600000	1199600000	1199600000	36485000	19535000	19535000	11699000	20308000	11699000
E9PF18	28000000	19000000	21000000	39000000	21000000	55000000	5400000	48000000	21000000	15000000	14000000	37000000	11981000	11981000	11981000	13005000	13005000	13005000	30125000	53649000	53649000	38419000	19833000	19922000
E9PFF2	210000000	210000000	65000000	61000000	64000000	99000000	25000000	50000000	110000000	75000000	41000000	63000000	348120000	348120000	961020000	1432600000	1432600000	1432600000	24180000	14089000	14089000	18864000	18864000	18359000
E9PGM4	100000000	20000000	20000000	63000000	63000000	6600000	11000000	11000000	10000000	80000000	80000000	80000000	471870000	471870000	1192200000	1192200000	1192200000	1192200000	17849000	12324000	12324000	2302000	2302000	2302000
E9PI54	11000000	11000000	11000000	67000000	67000000	67000000	1100000	1100000	1100000	85000000	15000000	15000000	9841700000	9841700000	1082500000	991680000	991680000	991680000	8116500	28132000	28132000	1167800	1167800	68783000
E9PIA2	26000000	16000000	6100000	6900000	6900000	14000000	11000000	6500000	20000000	12000000	12000000	12000000	1.5194e+09	1.5194e+09	961020000	263860000	263860000	263860000	13341000	13341000	13341000	33633000	33001000	30610000
E9PIM9	130000000	110000000	60000000	63000000	32000000	75000000	19000000	69000000	26000000	27000000	27000000	48000000	30699000	30699000	10100000	20454000	20454000	20454000	81274000	85041000	85041000	9392000	8982200	125030000
E9PJ21	87000000	60000000	27000000	37000000	22000000	35000000	18000000	25000000	42000000	33000000	20000000	32000000	520740000	520740000	1199600000	1199600000	1199600000	1199600000	18317000	18317000	18317000	30610000	30610000	30610000
E9PKD3	92000000	77000000	44000000	16000000	25000000	49000000	29000000	33000000	24000000	35000000	23000000	40000000	731130000	456430000	426220000	519180000	42470000	42470000	881250000	1.5247e+09	694230000	84180000	959940000	1380500000
E9PKD5	56000000	45000000	31000000	29000000	11000000	38000000	100000000	25000000	8400000	13000000	13000000	41000000	1224500000	1224500000	9673700	5291100	5866800	5866800	11526000	11526000	11526000	18359000	18359000	18359000
E9PKU7	270000000	180000000	99000000	97000000	54000000	120000000	78000000	98000000	160000000	91000000	64000000	100000000	961020000	354100000	105800000	350360000	94881000	94881000	1419900000	1382300000	801880000	1134300000	1134300000	1.5407e+09
E9PL37	35000000	38000000	38000000	7200000	7200000	28000000	10000000	10000000	17000000	8800000	8800000	8800000	1224500000	1224500000	9673700	5291100	5866800	5866800	11526000	11526000	11526000	18359000	18359000	18359000
E9PLT0	38000000	33000000	29000000	22000000	23000000	29000000	22000000	29000000	21000000	13000000	8500000	27000000	2.0149e+09	2.0149e+09	2.0149e+09	1.6419e+09	1.6419e+09	1.6419e+09	32293000	46082000	8436100	2745900	10507000	19001000
E9PMD7	79000000	30000000	37000000	20000000	30000000	48000000	22000000	51000000	20000000	15000000	23000000	38000000	1.5194e+09	1.5194e+09	1.566e+09	1199600000	1199600000	1199600000	36485000	19535000	19535000	11699000	20308000	11699000
E9PN18	31000000	21000000	11000000	6600000	6600000	6600000	11000000	11000000	12000000	12000000	12000000	12000000	44701000	15899000	6733700	31185000	31185000	31185000	85012000	145400000	145400000	8793500	54253000	33006000
E9PN76	2000000	2000000	2000000	19000000	19000000	67000000	100000000	100000000	100000000	7900000	7900000	7900000	632180000	285590000	235880000	305880000	102220000	413420	311310000	631380000	655090000	15525000	349140000	583050000
E9PN89	760000000	650000000	180000000	160000000	150000000	180000000	70000000	140000000	450000000	200000000	71000000	160000000	32962000	32962000	32962000	32482000	32482000	32482000	53821000	167850000	167850000	27061000	162970000	180900000
E9PNR9	140000000	120000000	89000000	39000000	66000000	53000000	62000000	95000000	33000000	48000000	42000000	110000000	69665000	69665000	13926000	23575000	23575000	23575000	19903000	101370000	46316000	18864000	14628000	136200000
E9PNS3	110000000	110000000	5700000	5000000	5000000	63000000	100000000	100000000	100000000	85000000	85000000	85000000	9841700000	11567000000	11996000000	11494000000	12201000000	527570000	9651900000	11349000000	7.5131e+09	1092400000	4313600000	11350000000
E9PP11	34000000	34000000	19000000	23000000	12000000	26000000	9700000	16000000	15000000	12000000	9900000	9900000	343670000	343670000	938730000	1224500000	1224500000	1224500000	23869000	57093000	61256000	6407400	2302000	2302000
E9PPF6	120000000	120000000	120000000	88000000	88000000	7000000	12000000	12000000	12000000	9100000	9100000	38000000	23406000	11277000	11277000	17461000	17461000	17461000	19107000	27926000	27926000	1542600	1542600	29772000
E9PQC9	340000000	420000000	400000000	250000000	190000000	220000000	300000000	230000000	180000000	61000000	310000000	260000000	991680000	396530000	163130000	752180000	752180000	51929000	828760000	1261600000	845200000	18353000	858790000	336280000
E9PRL5	100000000	100000000	5200000	6600000	6600000	180000000	10000000	8200000	10000000	81000000	81000000	3400000	2310100000	1094400000	873370000	1.5949e+09	155380000	16559000	1.9791e+09	2420200000	1.9201e+09	19964000	1.5629e+09	1.735e+09
E9PRZ9	120000000	120000000	120000000	43000000	43000000	43000000	11000000	11000000	11000000	9900000	9900000	9900000	568740000	568740000	1192200000	991680000	991680000	991680000	28728000	28728000	28728000	68783000	68783000	33633000
E9PSI0	27000000	15000000	11000000	65000000	6500000	8100000	10000000	8800000	8400000	8100000	3100000	7700000	206660000	71792000	53033000	167360000	167360000	167360000	201040000	416160000	159080000	2302000	297940000	266530000
F2Z2K0	59000000	43000000	43000000	6600000	6600000	29000000	20000000	35000000	20000000	8900000	8900000	44000000	6858700	6858700	6858700	5400600000	5400600000	5400600000	11526000	11117000	15902000	7153200	11982000	11982000
F2Z3J9	130000000	130000000	130000000	87000000	87000000	18000000	10000000	10000000	10000000	94000000	94000000	94000000	16845000	16845000	12967000	11713000	11713000	11713000	43009000	63288000	63288000	33633000	76399000	76399000
F2Z3K0	12000000	12000000	62000000	7300000	84000000	60000000	11000000	84000000	11000000	82000000	77000000	77000000	9673700	9673700	9673700	5291100	5291100	5291100	13354000	42343000	12644000	125030000	125030000	7153200
F4MH62	12000000	22000000	22000000	42000000	48000000	48000000	28000000	28000000	28000000	8600000	43000000	43000000	54303000	38616000	59429000	30831000	30831000	30831000	84654000	84654000	43167000	68783000	33521000	33521000
F4MHP3	160000000	72000000	55000000	4000000	39000000	110000000	43000000	43000000	43000000	43000000	37000000	110000000	24543000	24543000	24543000	24769000	24769000	24769000	83480000	45331000	49689000	33633000	33444000	33444000
F4ZW62	170000000	130000000	99000000	21000000	43000000	140000000	40000000	150000000	51000000	36000000	27000000	130000000	1.5194e+09	669290000	435970000	1.0649e+09	34437000	34437000	2580000000	3.4649e+09	1383800000	38146000	2280400000	1.7956e+09
F4ZW64	130000000	100000000	76000000	80000000	54000000	85000000	43000000	73000000	72000000	55000000	61000000	58000000	1.5194e+09	669290000	435970000	1.0649e+09	34437000	34437000	2580000000	3.4649e+09	1383800000	38146000	2280400000	1.7956e+09
F4ZW65	130000000	100000000	76000000	80000000	54000000	85000000	43000000	73000000	72000000	55000000	61000000	58000000	1200700000	503650000	208330000	669940000	60415000	2821700	2.0313e+09	2493200000	1.8963e+09	37194000	2197500000	1.8241e+09
F4ZW66	130000000	100000000	76000000	80000000	54000000	85000000	43000000	73000000	72000000	55000000	61000000	58000000	2310100000	1094400000	873370000	1.5949e+09	155380000	16559000	1.9791e+09	2420200000	1.9201e+09	19964000	1.5629e+09	1.735e+09
F5GXY2	1100000000	1600000000	1200000000	420000000	890000000	1400000000	570000000	1200000000	520000000	440000000	460000000	1200000000	1.8577e+09	1.8577e+09	14019000	32185000	32185000	32185000	67235000	94243000	61154000	68759000	68759000	31197000
F5GZ99	120000000	120000000	41000000	43000000	24000000	24000000	12000000	38000000	12000000	91000000	91000000	31000000	54303000	38616000	59429000	30831000	30831000	30831000	84654000	84654000	43167000	68783000	33521000	33521000
F5H0C8	19000000	73000000	17000000	26000000	26000000	29000000	100000000	16000000	17000000	6300000	6300000	25000000	21843000	17729000	17729000	28215000	28215000	28215000	35018000	48125000	45192000	33633000	27478000	27478000
F5H1Y3	56000000	46000000	28000000	11000000	11000000	25000000	20000000	36000000	16000000	8700000	8700000	44000000	11836000	11836000	11836000	10204000	10204000	10204000	18317000	20937000	20937000	15525000	17168000	15525000
F5H265	720000000	430000000	360000000	320000000	310000000	540000000	290000000	420000000	320000000	320000000	220000000	350000000	28517000	16263000	13685000	15650000	15650000	15650000	66875000	74307000	74307000	30610000	30610000	36664000
F5H2I0	130000000	130000000	130000000	17000000	17000000	87000000	10000000	10000000	10000000	94000000	94000000	94000000	21867000	21867000	21867000	15156000	15156000	15156000	23869000	109070000	49128000	2302000	41040000	39734000
F5H2L3	32000000	28000000	24000000	25000000	24000000	34000000	16000000	16000000	19000000	12000000	16000000	23000000	26234000	19740000	19740000	28204000	28204000	28204000	46081000	43747000	55263000	14610000	14610000	65824000
F5H3F0	48000000	43000000	36000000	15000000	29000000	48000000	15000000	31000000	14000000	11000000	11000000	36000000	1.725e+09	1.725e+09	14019000	32185000	32185000	32185000	67235000	94243000	61154000	68759000	68759000	31197000
F5H676	140000000	79000000	54000000	33000000	58000000	65000000	52000000	57000000	44000000	55000000	41000000	82000000	575750000	445970000	1255300000	424990000	99709000	18992000	586590000	565870000	455450000	463840000	463840000	472040000
F5H793	440000000	290000000	230000000	110000000	180000000	280000000	17000000	240000000	120000000	110000000	15000000	310000000	1.725e+09	1.725e+09	14019000	32185000	32185000	32185000	67235000	94243000	61154000	68759000	68759000	31197000
F5H815	1100000000	1100000000	20000000	20000000	10000000	10000000	6600000	6600000	6600000	9200000	9200000	17000000	356590000	356590000	1.8577e+09	809020000	809020000	809020000	42182000	31516000	31516000	18864000	70954000	70954000
F5H8D1	110000000	110000000	110000000	74000000	74000000	74000000	10000000	10000000	10000000	84000000	84000000	84000000	991680000	33009000	75314000	21740000	21740000	21740000	77144000	230350000	230350000	18864000	66319000	39935000
F6QYI9	55000000	24000000	21000000			23000000	8300000	28000000	8300000	7300000	7300000	31000000	54320000	28839000	18841000	28787000	28787000	28787000	84458000	117350000	117350000	2302000	77649000	74709000
F6S6P2	36000000	19000000	19000000	8600000	8600000	8600000	11000000	11000000	12000000	6400000	6400000	6400000	18715000	18715000	18715000	5291100	5291100	5291100	42183000	42183000	33073000	18353000	18353000	23297000
F6S8N6	11000000	11000000	11000000	43000000	43000000	43000000	1100000	1100000	1100000	12000000	12000000	12000000	2310100000	1094400000	873370000	1.5949e+09	155380000	16559000	1.9791e+09	2420200000	1.9201e+09	19964000	1.5629e+09	1.735e+09
F6TLX2	13000000	13000000	13000000	32000000	32000000		11000000	33000000	11000000	88000000	88000000	88000000	1.7628e+09	1.7628e+09	1.8577e+09	783500000	783500000	783500000	21405000	21405000	21405000	18864000	18864000	39201000
F6VDH7	71000000	50000000	27000000	29000000	50000000	50000000	35000000	32000000	14000000	84000000	84000000	49000000	28265000	28265000	14782000	16314000	16314000	16314000	67235000	67235000	67235000	18864000	18359000	19833000
F6XU50			15000000	13000000	13000000	7200000	12000000	12000000	12000000	8100000	11000000	11000000	201460000	33928000	13757000	82524000	82524000	82524000	203090000	162580000	161080000	8793500	341850000	305700000
F8VQ14	190000000	140000000	94000000	50000000	68000000	140000000	65000000	100000000	40000000	49000000	64000000	130000000	564050000	292720000	305950000	660680000	69779000	69779000	708370000	768770000	563590000	51257000	666740000	527380000
F8VQQ4	2100000000	1100000000	820000000	440000000	570000000	1200000000	410000000	810000000	400000000	430000000	440000000	1200000000	274110000	274110000	1224500000	1109700000	1109700000	1109700000	15714000	13434000	16764000	114010000	114010000	11707000
F8VVL1	59000000	44000000	44000000	13000000	13000000		11000000	11000000	11000000	9300000	9300000	46000000	22857000	15163000	8413500	19865000	19865000	19865000	45324000	94020000	94020000	82465000	43778000	42601000
F8VWR4	28000000	22000000	26000000		14000000	32000000	9200000	34000000	9200000	13000000	12000000	17000000	263860000	263860000	7806900	1082500000	1082500000	1082500000	39545000	39545000	39545000	8982200	8793500	15193000
F8VWV4	77000000	130000000	130000000	81000000	43000000	66000000	110000000	64000000	44000000	70000000	18000000	32000000	632180000	632180000	9673700	1109700000	1109700000	1109700000	43009000	43009000	43009000	18864000	18864000	3000000
F8VWV9	2400000000	950000000	950000000	420000000	580000000	1500000000	510000000	1000000000	520000000	390000000	490000000	1400000000	520740000	520740000	1082500000	991680000	991680000	991680000	27144000	12824000	12824000	68783000	12670000	12670000
F8VY02	71000000	61000000	47000000	8600000	16000000	53000000	12000000	58000000	21000000	9000000	15000000	65000000	356590000	83973000	57653000	183530000	183530000	183530000	219900000	608670000	251540000	11442000	313040000	379270000
F8VY35	300000000	100000000	82000000	16000000	28000000	94000000	22000000	88000000	70000000	61000000	18000000	210000000	2310100000	2310100000	991680000	938730000	938730000	938730000	17277000	19512000	19136000	2698400	24046000	18864000
F8VZN8		22000000	22000000	7200000	7200000	5000000	13000000	13000000	13000000	8900000	8900000	8900000	991680000	396530000	163130000	752180000	752180000	51929000	828760000	1261600000	845200000	17709000	858790000	336280000
F8VZQ9	12000000	38000000	33000000	12000000	19000000	43000000	11000000	29000000	20000000	6800000	6800000	30000000	776030000	776030000	961020000	961020000	961020000	961020000	17445000	15690000	15161000	5876500	19922000	24046000
F8W1A4	28000000	28000000	27000000	70000000	70000000	29000000	100000000	29000000	100000000	13000000	13000000	32000000	18210000	18210000	18210000	9841700000	9841700000	9841700000	27144000	36157000	28043000	15193000	24327000	28783000
F8W787	190000000	27000000	28000000	59000000	30000000	190000000	21000000	140000000	77000000	41000000	54000000	87000000	23946000	23946000	12750000	23458000	23458000	23458000	30395000	37507000	61646000	5048300	29708000	5048300
F8WAM2	140000000	100000000	68000000	84000000	110000000	80000000	71000000	110000000	36000000	64000000	91000000	100000000	140740000	33107000	52106000	130640000	130640000	130640000	639900000	582990000	364690000	26703000	544950000	582300000
F8WC89	45000000	45000000	45000000		22000000	22000000	13000000	24000000	13000000	83000000	83000000	83000000	74429000	74429000	74429000	33240000	33240000	33240000	50258000	50222000	50222000	18864000	18864000	18359000
F8WDI0	23000000	23000000	23000000			74000000	11000000	7500000	11000000	7900000	7900000	9900000	56548000	56548000	56548000	50726000	50726000	50726000	40444000	44054000	32181000	31926000	96963000	33210000
F8WE04	200000000	280000000	150000000	60000000	80000000	500000000	66000000	77000000	140000000	160000000	110000000	110000000	317720000	317720000	1432600000	48146000	48146000	48146000	93265000	200750000	22345000	15525000	97822000	230270000
F8WE72	110000000	110000000	17000000	200000000	200000000		12000000	12000000	12000000	81000000	81000000	35000000	451620000	278070000	202450000	217640000	23119000	23119000	748950000	902770000	666780000	8843300	664340000	579870000
F8WEJ5	47000000	47000000	47000000	63000000	63000000	63000000	110000000	110000000	110000000	8100000	8100000	8100000	156920000	69282000	49517000	83692000	83692000	83692000	111830000	208810000	156600000	25521000	153760000	111740000
G3V0E5	150000000	71000000	77000000	60000000	47000000	61000000	39000000	58000000	95000000	52000000	22000000	66000000	1224500000	1224500000	9673700	5291100	5866800	5866800	11526000	11526000	11526000	18359000	18359000	18359000
G3V153	33000000	30000000	33000000	7100000	7100000	7100000	16000000	21000000	17000000	16000000	16000000	16000000	74429000	74429000	74429000	33240000	33240000	33240000	50258000	50222000	50222000	18864000	18864000	18359000
G3V158	11000000	11000000	11000000	74000000	74000000	74000000	13000000	12000000	13000000	8800000	8800000	16000000	938730000	938730000	938730000	1200700000	1200700000	1200700000	32293000	32293000	27535000	18864000	18864000	18864000
G3V1B3	110000000	110000000	110000000			110000000	10000000	10000000	10000000	51000000	51000000	51000000	1199600000	1199600000	1199600000	1.0007e+09	1.0007e+09	1.0007e+09	35018000	12499000	12499000	8723500	2745900	7650200
G3V279	110000000	110000000	110000000	74000000	74000000	74000000	11000000	11000000	11000000	85000000	85000000	85000000	337490000	165740000	74517000	113350000	34552000	34552000	411600000	540230000	395780000	518020000	518020000	404510000
G3V2F2	19000000	8900000	8900000	19000000	19000000	8600000	1100000	1100000	1100000	85000000	85000000	15000000	1.0498e+09	1.0498e+09	1192200000	1192200000	1192200000	1192200000	21859000	21859000	21859000	18359000	18359000	11562000
G3V2H3	32000000	21000000	15000000	6600000	6600000	27000000	13000000	19000000	13000000	8100000	8100000	29000000	9841700000	11567000000	11996000000	11494000000	12201000000	527570000	9651900000	11349000000	7.5131e+09	1092400000	4313600000	11350000000
G3V2J8	810000000	560000000	140000000	170000000	110000000	260000000	100000000	110000000	380000000	230000000	48000000	160000000	101550000	41333000	52025000	88636000	88636000	88636000	216840000	245190000	260970000	30610000	258760000	243290000
G3V2R6	47000000	57000000	57000000			7000000	11000000	11000000	25000000	13000000	13000000	13000000	520740000	245850000	193000000	347350000	7457600	10097000	708500000	1205700000	721480000	31926000	855250000	762760000
G3V3D1	1100000000	1100000000	1100000000	73000000	73000000	73000000	11000000	11000000	11000000	8600000	8600000	8600000	317720000	98468000	164060000	273170000	273170000	3055200	909160000	1.9273e+09	642490000	2698400	722580000	827690000
G3V4T5	86000000	51000000	47000000	17000000	25000000	54000000	33000000	61000000	18000000	22000000	28000000	50000000	356590000	356590000	1.8577e+09	809020000	809020000	809020000	42182000	31516000	31516000	18864000	70954000	70954000
G3V529	120000000	120000000	120000000	32000000	32000000	32000000	100000000	100000000	3500000	9300000	9300000	9300000	274110000	114110000	98216000	166940000	26760000	26760000	338950000	349110000	209170000	20316000	391400000	259990000
G3V5L0	85000000	77000000	72000000	63000000	63000000	42000000	33000000	69000000	24000000	27000000	27000000	61000000	575750000	575750000	1.5194e+09	1.5194e+09	1.5194e+09	1.5194e+09	19647000	20868000	20868000	18359000	18359000	2698400
G3V5M2	52000000	21000000	17000000	4000000	4000000	34000000	13000000	26000000	20000000	8100000	8100000	32000000	16275000000	10229000000	7.4554e+09	12363000000	2.0867e+09	422810000	23483000000	30794000000	21733000000	4982800000	26369000000	25964000000
G5E9C7	110000000	110000000	26000000	63000000	63000000	30000000	1100000	27000000	1100000	8400000	8400000	8400000	991680000	991680000	2.0149e+09	1.6419e+09	8353600	8353600	31226000	148180000	148180000	49213000	29792000	120720000
G5E9E9	16000000	16000000	16000000	28000000	28000000	20000000	11000000	11000000	11000000	98000000	98000000	13000000	1200700000	1200700000	7806900	9841700000	9841700000	9841700000	49190000	49190000	49190000	18359000	18353000	46578000
G5E9U5	120000000	120000000	120000000	74000000	74000000	73000000	11000000	11000000	11000000	8800000	8800000	8800000	20088000	11344000	11344000	13967000	13967000	13967000	36019000	54168000	25201000	9896300	38503000	29065000
G5EA09	9600000	42000000	90000000		60000000	16000000	12000000	54000000	12000000	9700000	9700000	42000000	184470000	52654000	51569000	129310000	129310000	129310000	437560000	506540000	278690000	1542600	345810000	265260000
G9K388	460000000	280000000	220000000	33000000	120000000	350000000	57000000	290000000	140000000	130000000	41000000	390000000	200210000	32513000	137020000	182010000	6857300	6857300	399010000	794710000	446230000	392460000	392460000	452500000
H0Y327	11000000	11000000	11000000	7000000	7000000	43000000	13000000	13000000	13000000	9200000	9200000	9200000	451620000	40996000	34637000	19385000	19385000	19385000	141430000	103500000	174700000	14610000	149230000	125830000
H0Y3V4	70000000	21000000	30000000	21000000	16000000	31000000	18000000	18000000	24000000	16000000	16000000	16000000	1.5194e+09	1.5194e+09	35785000	19489000	19489000	19489000	67716000	67716000	67716000	18864000	68783000	68783000
H0Y426	12000000	21000000	21000000	63000000	63000000	29000000	120000000	120000000	120000000	8900000	8900000	8900000	451620000	451620000	2310100000	961020000	961020000	961020000	19999000	69127000	16094000	29708000	29708000	114010000
H0Y512	110000000	110000000	22000000	19000000	19000000	24000000	12000000	13000000	17000000	87000000	87000000	3300000	1082500000	1082500000	9841700000	2.0149e+09	2.0149e+09	2.0149e+09	21411000	27025000	28203000	2302000	26208000	31352000
H0Y5G9	110000000	110000000	110000000	10000000	10000000	13000000	11000000	11000000	11000000	9300000	9300000	9300000	321070000	137680000	34986000	192330000	8953400	8953400	422770000	573890000	268930000	5048300	310090000	732070000
H0Y6E1	1100000000	1100000000	1100000000	88000000	88000000	88000000	10000000	10000000	10000000	84000000	84000000	30000000	5400600000	5400600000	9841700000	991680000	991680000	991680000	35328000	117270000	117270000	8982200	8982200	53529000
H0Y6E7	12000000	12000000	12000000	74000000	74000000	11000000	100000000	1300000	100000000	88000000	88000000	88000000	1432600000	556660000	597150000	762510000	7048100	1762300	1.5463e+09	2.1417e+09	1.6701e+09	38419000	1.6333e+09	995330000
H0Y746	100000000	17000000	17000000	5000000	5000000	73000000	12000000	12000000	12000000	88000000	88000000	88000000	46961000	18511000	8194600	27004000	27004000	27004000	66875000	123280000	43731000	30610000	113550000	117600000
H0Y7N1	29000000	29000000	29000000	11000000	11000000	67000000	11000000	14000000	11000000	9300000	9300000	9300000	337490000	165740000	74517000	113350000	34552000	34552000	411600000	540230000	395780000	518020000	518020000	404510000
H0Y837	1100000000	2200000	2200000	11000000	11000000	4000000	13000000	13000000	13000000	8900000	8900000	8900000	1082500000	1082500000	1199600000	1199600000	1199600000	1199600000	28728000	31700000	31700000	18359000	18359000	19833000
H0Y8E6	48000000	25000000	22000000	41000000	14000000	19000000	10000000	15000000	19000000	13000000	10000000	18000000	991680000	991680000	991680000	1.5194e+09	1.5194e+09	1.5194e+09	13723000	30497000	30497000	18864000	18864000	69190000
H0Y8Y3	120000000	23000000	23000000	28000000	28000000	630000000	13000000	13000000	13000000	9100000	9100000	9100000	650580000	650580000	809020000	809020000	809020000	809020000	19999000	11739000	11739000	8982200	8982200	4278700
H0Y9Z7	12000000	69000000	69000000	51000000	51000000	51000000	25000000	37000000	25000000	9100000	33000000	33000000	1192200000	1192200000	1224500000	263860000	263860000	263860000	22341000	29037000	29037000	17709000	15525000	17709000
H0YAK1	22000000	14000000	14000000	6600000	6600000	70000000	12000000	16000000	12000000	6200000	3900000	13000000	76852000	24407000	24407000	69041000	69041000	69041000	53221000	103560000	47436000	1542600	56931000	47177000
H0YAU9	120000000	120000000	12000000			16000000	12000000	12000000	12000000	9300000	9300000	9300000	9276200	6364400	6364400	8996700	8996700	8996700	22392000	30786000	18613000	1542600	16554000	21133000
H0YBR2	66000000	56000000	64000000	33000000	61000000	51000000	37000000	75000000	24000000	18000000	36000000	51000000	452210000	452210000	1109700000	1109700000	1109700000	1109700000	17445000	96185000	96185000	25521000	25521000	25521000
H0YBW1	8300000	5800000	5800000	5000000	5000000	25000000	11000000	11000000	11000000	3400000	3400000	3400000	1109700000	1109700000	1200700000	235840000	235840000	235840000	22338000	31652000	31652000	8174200	2698400	23114000
H0YC10	13000000	13000000	13000000	74000000	74000000	17000000	10000000	10000000	10000000	9300000	9300000	9300000	56548000	56548000	56548000	50726000	50726000	50726000	40444000	44054000	32181000	2745900	96963000	33210000
H0YCG2	1200000000	1200000000	11000000	4000000	6400000	18000000	6900000	12000000	6900000	8900000	5500000	5500000	28517000	16263000	13685000	15650000	15650000	15650000	66875000	74307000	74307000	30610000	30610000	36664000
H0YCI4	30000000	11000000	5500000	29000000	1600000	11000000	10000000	12000000	6700000	8100000	6400000	14000000	19385000	19385000	19385000	7806900	7806900	7806900	22338000	75989000	75989000	5048300	24784000	19833000
H0YCP7	120000000	120000000	120000000	36000000	50000000	29000000	39000000	39000000	39000000	8900000	36000000	36000000	1.566e+09	1.566e+09	991680000	783500000	783500000	783500000	13341000	13341000	13341000	30610000	25521000	30610000
H0YD14	17000000	25000000	20000000	29000000	29000000	4000000	12000000	12000000	12000000	8300000	8300000	8300000	215210000	33677000	18506000	117250000	117250000	117250000	122110000	145820000	126080000	82465000	155320000	216990000
H0YDZ5	110000000	110000000	110000000	17000000	17000000	74000000	12000000	12000000	12000000	8900000	8900000	8900000	32276000	32276000	15996000	18210000	18210000	18210000	44205000	75862000	75862000	30610000	30610000	30610000
H0YF33	96000000	28000000	49000000	65000000	39000000	39000000	21000000	31000000	51000000	37000000	28000000	67000000	21921000	21921000	21921000	1.566e+09	1.566e+09	1.566e+09	61316000	111900000	111900000	15193000	15193000	15193000
H0YFA9	36000000	36000000	36000000	29000000	29000000	74000000	11000000	11000000	13000000	83000000	83000000	83000000	564050000	292720000	305950000	660680000	69779000	69779000	708370000	768770000	563590000	51257000	666740000	527380000
H0YFC6	290000000	120000000	110000000	29000000	35000000	230000000	87000000	36000000	64000000	120000000	120000000	85000000	24009000	24009000	24009000	1.725e+09	1.725e+09	1.725e+09	22341000	70290000	70290000	18864000	18864000	51773000
H0YFX9	110000000	110000000	110000000	74000000	74000000	94000000	11000000	11000000	11000000	32000000	32000000	32000000	9841700000	11567000000	11996000000	11494000000	12201000000	527570000	9651900000	11349000000	7.5131e+09	1092400000	4313600000	11350000000
H0YG54	17000000	17000000	1700000	29000000	29000000	15000000	110000000	110000000	110000000	6300000	6300000	6300000	38154000	38154000	15912000	16374000	16374000	16374000	67235000	67235000	32986000	33001000	33001000	33001000
H0YGI8	81000000	97000000	97000000	29000000	29000000	87000000	12000000	12000000	53000000	40000000	40000000	22000000	53710000	53710000	35736000	19696000	19696000	14615000	159090000	296130000	146080000	127080000	127080000	145870000
H0YGR4	17000000	17000000	1700000	4000000	4000000	15000000	110000000	110000000	110000000	6300000	6300000	6300000	991680000	991680000	1.0498e+09	1.0498e+09	1.0498e+09	1.0498e+09	21405000	21193000	21193000	33001000	31926000	33001000
H0YGW7	38000000	18000000	15000000	12000000	7200000	12000000	100000000	10000000	10000000	7900000	4200000	11000000	32962000	32962000	32962000	32482000	32482000	32482000	53821000	167850000	167850000	27061000	162970000	180900000
H0YGZ3	130000000	130000000	130000000	20000000	20000000	20000000	17000000	17000000	17000000	85000000	85000000	85000000	520740000	245850000	193000000	347350000	7457600	10097000	708500000	1205700000	721480000	31926000	855250000	762760000
H0YH81	110000000	120000000	130000000	32000000	56000000	110000000	42000000	130000000	69000000	45000000	27000000	93000000	91944000	63118000	37589000	80363000	80363000	80363000	115060000	89467000	97414000	1167800	118010000	128250000
H0YHL7	55000000	26000000	21000000	5000000	5000000	180000000	12000000	1500000	18000000	88000000	88000000	23000000	341830000	341830000	1.6419e+09	1224500000	1224500000	1224500000	40444000	40444000	40444000	15193000	14610000	25521000
H0YHV5	6100000	6100000	6100000	7000000	7000000	7000000	12000000	12000000	12000000	2300000	2300000	2300000	56094000	56094000	56094000	17221000	17221000	17221000	66049000	30397000	33290000	26455000	14198000	67493000
H0YHX9	160000000	60000000	56000000	21000000	30000000	69000000	34000000	65000000	33000000	17000000	28000000	92000000	520740000	245850000	193000000	347350000	7457600	10097000	708500000	1205700000	721480000	855250000	855250000	762760000
H0YIV0	130000000	180000000	89000000	90000000	56000000	120000000	43000000	59000000	99000000	92000000	29000000	62000000	263860000	160990000	113120000	206550000	25140000	25140000	333620000	415310000	293390000	82465000	355640000	401060000
H0YJ34	15000000	12000000	12000000	5300000	3300000	8200000	2600000	4000000	7400000	5800000	5800000	4200000	263860000	263860000	263860000	263860000	263860000	263860000	12567000	40720000	40720000	14610000	14610000	13933000
H0YJ91	130000000	130000000	130000000	43000000	43000000	43000000	100000000	3400000	100000000	8900000	8900000	8900000	991680000	396530000	163130000	752180000	752180000	51929000	828760000	1261600000	845200000	1167800	858790000	336280000
H0YJH9	39000000	29000000	26000000	14000000	20000000	26000000	14000000	26000000	14000000	9000000	16000000	29000000	56548000	56548000	56548000	50726000	50726000	50726000	40444000	44054000	32181000	96963000	96963000	33210000
H0YJZ8	24000000	18000000	19000000	19000000	8900000	20000000	100000000	11000000	8400000	8100000	6500000	11000000	776030000	776030000	1.566e+09	1200700000	1200700000	1200700000	44205000	44205000	44205000	18864000	18864000	16889000
H0YK49	26000000	24000000	19000000	28000000	22000000	27000000	6400000	17000000	8000000	7400000	7300000	21000000	118330000	121610000	22924000	77831000	77831000	77831000	175130000	154060000	153960000	51210000	227300000	298790000
H0YK98	54000000	54000000	54000000	28000000	28000000	28000000	12000000	12000000	28000000	22000000	22000000	22000000	317720000	13235000	13235000	10248000	10248000	10248000	64254000	38125000	24068000	68783000	27696000	35729000
H0YKK6	55000000	40000000	39000000	7400000	18000000	39000000	100000000	35000000	17000000	8800000	6200000	40000000	71845000	71845000	71845000	10204000	10204000	10204000	125030000	149280000	68327000	3554500	32055000	96872000
H0YKU1	28000000	37000000	25000000			85000000	13000000	13000000	13000000	8400000	8400000	8400000	2.0149e+09	2.0149e+09	2310100000	938730000	938730000	938730000	37361000	37361000	37361000	18864000	18864000	5585700
H0YLA2	54000000	54000000	54000000	17000000	17000000	63000000	11000000	11000000	11000000	20000000	20000000	20000000	7806900	7806900	7806900	9841700000	9841700000	9841700000	42686000	52282000	52282000	26455000	19552000	26455000
H0YLE2	300000000	170000000	170000000	63000000	22000000	240000000	15000000	210000000	71000000	83000000	83000000	280000000	41725000	41725000	41725000	13580000	13580000	13580000	20097000	222560000	222560000	33633000	336860000	54992000
H0YLE8	85000000	81000000	50000000	57000000	42000000	52000000	28000000	35000000	48000000	25000000	28000000	41000000	69501000	69501000	30351000	56281000	56281000	56281000	84654000	77519000	113670000	17709000	105100000	55906000
H0YMT1	71000000	83000000	41000000	41000000	28000000	51000000	26000000	26000000	36000000	22000000	15000000	15000000	201460000	33928000	13757000	82524000	82524000	82524000	203090000	162580000	161080000	8793500	341850000	305700000
H0YN40	12000000	12000000	12000000	32000000	32000000	74000000	11000000	11000000	11000000	8700000	8700000	21000000	520740000	520740000	1200700000	1200700000	1200700000	1200700000	18908000	7552400	7552400	68783000	6362100	6362100
H3BPG0	130000000	14000000	18000000	70000000	70000000	6600000	7700000	7700000	19000000	19000000	19000000	19000000	44701000	15899000	6733700	31185000	31185000	31185000	85012000	145400000	145400000	8793500	54253000	33006000
H3BPV7	66000000	48000000	23000000	30000000	17000000	38000000	12000000	16000000	23000000	19000000	7100000	19000000	1.0498e+09	1.0498e+09	1.0498e+09	961020000	961020000	961020000	32679000	21214000	21214000	68783000	68783000	33633000
H3BQK9	130000000	130000000	130000000	16000000	16000000	16000000	12000000	12000000	12000000	94000000	8400000	8400000	991680000	991680000	991680000	1.5194e+09	1.5194e+09	1.5194e+09	13723000	30497000	30497000	18864000	18864000	69190000
H3BR35	50000000	11000000	35000000	33000000	33000000	36000000	19000000	27000000	31000000	25000000	24000000	34000000	1.5194e+09	1.5194e+09	35785000	19489000	19489000	19489000	67716000	67716000	67716000	18864000	68783000	68783000
H3BRV9	1100000000	1100000000	16000000	14000000	14000000	26000000	13000000	13000000	13000000			19000000	21417000	21417000	21417000	10204000	10204000	10204000	20664000	20664000	39409000	18359000	18359000	18864000
H3BV60	110000000	110000000	110000000	25000000	32000000	32000000	19000000	19000000	19000000	85000000	85000000	85000000	564050000	564050000	1224500000	1224500000	1224500000	1224500000	19107000	19107000	5923800	18359000	18359000	24046000
H3BVA8	49000000	36000000	22000000	31000000	17000000	32000000	15000000	24000000	17000000	14000000	19000000	27000000	568740000	568740000	1192200000	991680000	991680000	991680000	28728000	28728000	28728000	68783000	68783000	33633000
H6WCP5	29000000	12000000	12000000	11000000	11000000		11000000	11000000	11000000	8600000	8600000	8600000	23946000	23946000	12750000	23458000	23458000	23458000	30395000	37507000	61646000	5048300	29708000	5048300
H7BXK7	120000000	120000000	120000000	67000000	11000000	11000000	11000000	11000000	11000000	91000000	7200000	7200000	809020000	809020000	991680000	991680000	991680000	991680000	20976000	20976000	20976000	5811500	29708000	14610000
H7BY16	450000000	230000000	140000000	140000000	97000000	170000000	79000000	120000000	180000000	140000000	53000000	140000000	348120000	348120000	961020000	1432600000	1432600000	1432600000	24180000	14089000	14089000	18864000	18864000	18359000
H7BZB8	43000000	43000000	43000000			17000000	11000000	11000000	11000000	8100000	3600000	3600000	1.566e+09	1.9215e+09	1.775e+09	2.0941e+09	230170000	230170000	1.4624e+09	1318500000	1222400000	4812800	1367400000	1386200000
H7BZM7	120000000	120000000	10000000	73000000	73000000	73000000	11000000	11000000	11000000	80000000	80000000	80000000	452210000	144050000	130380000	274690000	12527000	12693000	780850000	1194300000	575840000	131760000	802780000	832800000
H7C0A3	79000000	73000000	74000000	70000000	70000000	81000000	29000000	29000000	20000000	25000000	21000000	83000000	107910000	50973000	58138000	75849000	75849000	75849000	213520000	452240000	182510000	2745900	167530000	136840000
H7C0W1	12000000	12000000	12000000	7000000	34000000	34000000	28000000	80000000	11000000	80000000	80000000	80000000	274110000	274110000	1224500000	1109700000	1109700000	1109700000	15714000	13434000	16764000	114010000	114010000	11707000
H7C0W3	130000000	130000000	130000000	67000000	67000000	67000000	100000000	100000000	100000000	9700000	9700000	9700000	15208000	15208000	15208000	28204000	28204000	1437300	61956000	101140000	92587000	2745900	90214000	68156000
H7C2I4	61000000	24000000	24000000	6600000	6600000	11000000	10000000	10000000	26000000	12000000	12000000	12000000	471870000	204530000	94534000	207490000	30980000	30980000	739730000	1382100000	784170000	11161000	1.0332e+09	839950000
H7C2S1	130000000	130000000	130000000	46000000	35000000	37000000	34000000	34000000	34000000	8700000	21000000	44000000	177820000	59950000	10824000	85237000	85237000	85237000	58977000	112600000	42472000	1542600	79151000	55605000
H7C2U0	140000000	68000000	67000000			80000000	49000000	59000000	32000000	26000000	19000000	120000000	341830000	134330000	109700000	191990000	191990000	8927300	419410000	1.0547e+09	503680000	8615700	455330000	603640000
H7C2U7	120000000	120000000	150000000	74000000	110000000	110000000	44000000	44000000	44000000	9000000	68000000	68000000	29602000	29602000	29602000	2453100000	2453100000	2453100000	24180000	57227000	52729000	18864000	58334000	28722000
H7C310	62000000	38000000	31000000	4000000	11000000	27000000	5900000	36000000	27000000	92000000	92000000	31000000	938730000	938730000	1.7628e+09	1.5194e+09	1.5194e+09	1.5194e+09	44721000	44721000	44721000	995330000	995330000	68783000
H7C341	44000000	21000000	13000000	11000000	7300000	22000000	5100000	9000000	11000000	8700000	3700000	10000000	41020000	28711000	20142000	19314000	19314000	19314000	67296000	71425000	76781000	8982200	46794000	82807000
H7C367	85000000	89000000	110000000	59000000	83000000	99000000	53000000	110000000	49000000	57000000	63000000	73000000	32276000	32276000	15996000	16503000	16503000	16503000	44205000	75862000	75862000	6407400	2140000	2140000
H7C3T4	43000000	43000000	43000000	4000000	4000000	27000000	10000000	10000000	10000000	7900000	7900000	7900000	235840000	235840000	1109700000	991680000	991680000	991680000	15714000	13434000	16764000	5048300	114010000	11707000
H7C3X0	7400000	5200000	5200000	10000000	10000000	10000000	11000000	11000000	11000000	9200000	9200000	9200000	206660000	71792000	53033000	167360000	167360000	167360000	201040000	416160000	159080000	8982200	297940000	266530000
H7C3Z5	29000000	15000000	13000000	16000000	6600000	6600000	12000000	12000000	9400000	8300000	4400000	4400000	32276000	32276000	15996000	16503000	16503000	16503000	44205000	75862000	75862000	6407400	2140000	2140000
H7C452	120000000	120000000	120000000	6000000	6000000	6000000	11000000	11000000	11000000	80000000	80000000	80000000	121200000	66136000	23656000	107340000	7904100	7904100	175750000	258220000	161050000	8723500	251440000	251630000
H7C4I3	44000000	44000000	44000000				110000000	110000000	110000000	8100000	8100000	30000000	1199600000	1199600000	1432600000	263860000	263860000	263860000	15879000	25397000	25397000	18359000	18359000	18864000
H7C4N2	49000000	14000000	14000000	7300000	7300000	22000000	11000000	11000000	10000000	79000000	79000000	79000000	961020000	961020000	1.8577e+09	1.566e+09	1.566e+09	1.566e+09	36485000	58660000	55430000	14610000	66847000	28511000
H7C5W9	14000000	70000000	70000000	630000000	630000000	20000000	1100000	1100000	1100000	9700000	9700000	9700000	1082500000	1082500000	1082500000	991680000	991680000	991680000	10936000	11421000	11421000	25521000	25521000	19922000
H9KV28	22000000	8100000	8100000	5300000	5300000	4800000	5200000	5200000	5700000	4300000	2500000	2500000	419810000	419810000	2.0149e+09	938730000	938730000	8385200	111930000	24551000	24551000	18864000	18864000	163560000
H9XFB4	79000000	41000000	32000000			31000000	11000000	11000000	11000000	21000000	21000000	37000000	26226000	26226000	721050000	21921000	21921000	21921000	45351000	45351000	45351000	68783000	68783000	68783000
H9ZYJ2	48000000	32000000	92000000	20000000	37000000	98000000	11000000	56000000	32000000	26000000	26000000	60000000	1.0498e+09	340610000	255870000	594550000	43750000	43750000	1243100000	2548500000	890560000	15064000	1.0312e+09	1118000000
I3L0J9	53000000	13000000	30000000	33000000	14000000	32000000	11000000	14000000	21000000	9200000	11000000	21000000	991680000	33009000	75314000	21740000	21740000	21740000	77144000	230350000	230350000	18864000	66319000	39935000
I3L0Q3	120000000	120000000	120000000	27000000	27000000	27000000	13000000	18000000	13000000	9900000	9900000	33000000	451620000	278070000	202450000	217640000	23119000	23119000	748950000	902770000	666780000	8843300	664340000	579870000
I3L1L3	19000000	19000000	6200000		17000000	17000000	10000000	10000000	8100000	8100000	6200000	6200000	40757000	40757000	40757000	6858700	6858700	6858700	117150000	206950000	110520000	5048300	119670000	168440000
I3L1Y5	130000000	100000000	88000000	30000000	67000000	97000000	61000000	88000000	51000000	78000000	36000000	89000000	208730000	25454000	27641000	46112000	13351000	13351000	151420000	187390000	123980000	1542600	218920000	206380000
I3L239	3300000000	2700000000	1300000000	1400000000	980000000	1800000000	690000000	950000000	600000000	1100000000	440000000	1100000000	208730000	25454000	27641000	46112000	13351000	13351000	151420000	187390000	123980000	1542600	218920000	206380000
I3L2C7	120000000	43000000	62000000	73000000	73000000	62000000	11000000	51000000	28000000	18000000	18000000	58000000	1.8577e+09	1.8577e+09	14019000	32185000	32185000	32185000	67235000	94243000	61154000	68759000	68759000	31197000
I3L2H8	110000000	110000000	110000000	25000000	26000000	26000000	13000000	13000000	13000000	8800000	8800000	8800000	419810000	419810000	2.0149e+09	938730000	938730000	8385200	111930000	24551000	24551000	18864000	18864000	163560000
I3L3H2	12000000	12000000	12000000	67000000	67000000	74000000	11000000	11000000	11000000	8600000	8600000	8600000	16374000	16374000	16374000	2453100000	2453100000	2453100000	58977000	58977000	103190000	18353000	58909000	58909000
I3L3M7	53000000	53000000	53000000	11000000	11000000	48000000	12000000	12000000	12000000	22000000	22000000	22000000	938730000	252130000	89721000	405060000	111540000	111540000	1197400000	2.0433e+09	1133600000	1.4938e+09	1.4938e+09	1.0584e+09
I3L3Q7	80000000	80000000	33000000	85000000	85000000	19000000	13000000	43000000	13000000	9300000	9300000	33000000	2310100000	2310100000	2453100000	961020000	961020000	961020000	37710000	37710000	37710000	18864000	18864000	19353000
I3L3Z1	120000000	9300000	11000000	6800000	6800000	6800000	11000000	11000000	11000000	80000000	80000000	80000000	1109700000	1109700000	1200700000	235840000	235840000	235840000	22338000	31652000	31652000	8174200	2698400	23114000
I3NI03	180000000	110000000	88000000	38000000	62000000	130000000	54000000	83000000	62000000	82000000	48000000	110000000	36862000	8958900	59711000	55496000	55496000	55496000	111990000	145660000	54244000	49213000	78216000	174930000
I3QNU9	130000000	130000000	130000000	7000000	7000000	30000000	11000000	13000000	11000000	8900000	8900000	8900000	5400600000	5400600000	9841700000	991680000	991680000	991680000	35328000	117270000	117270000	8982200	8982200	53529000
I6L8E2	110000000	110000000	23000000	30000000	13000000	13000000	100000000	100000000	100000000	9000000	21000000	21000000	84572000	44430000	27298000	73840000	29009000	29009000	106860000	155170000	84535000	14610000	116350000	133680000
I6L957	420000000	180000000	200000000	7200000	36000000	310000000	27000000	360000000	110000000	100000000	26000000	280000000	66513000	66513000	66513000	52923000	52923000	52923000	68072000	64756000	71587000	2698400	2698400	2698400
I6L959	16000000	16000000	16000000	6600000	6600000	17000000	10000000	10000000	10000000	9900000	4800000	4700000	337490000	165740000	74517000	113350000	34552000	34552000	411600000	540230000	395780000	518020000	518020000	404510000
I6L965	110000000	180000000	73000000	26000000	34000000	230000000	43000000	130000000	140000000	110000000	44000000	74000000	2.0149e+09	2.0149e+09	2.0149e+09	1.6419e+09	1.6419e+09	1.6419e+09	32293000	46082000	8436100	2745900	10507000	19001000
I6L9F7	230000000	140000000	100000000	48000000	96000000	160000000	150000000	70000000	140000000	280000000	81000000	89000000	16275000000	10229000000	7.4554e+09	12363000000	2.0867e+09	422810000	23483000000	30794000000	21733000000	4982800000	26369000000	25964000000
I6TRR8	73000000	57000000	41000000	42000000	21000000	32000000	28000000	31000000	51000000	37000000	47000000	45000000	28517000	16263000	13685000	15650000	15650000	15650000	66875000	74307000	74307000	30610000	30610000	36664000
J3KN16	23000000	20000000	17000000	19000000	13000000	17000000	10000000	15000000	8800000	8800000	12000000	21000000	62282000	62282000	15467000	74890000	74890000	74890000	169840000	132940000	85185000	14610000	111690000	130480000
J3KNE3	110000000	84000000	75000000	7200000	27000000	100000000	21000000	20000000	33000000	16000000	17000000	70000000	18210000	18210000	18210000	9841700000	9841700000	9841700000	27144000	36157000	28043000	15193000	24327000	28783000
J3KNJ7	3200000	3200000	3200000	28000000	28000000	5600000	10000000	10000000	10000000	83000000	83000000	83000000	36715000	52120000	17375000	19155000	19155000	19155000	67296000	99128000	66262000	51257000	51257000	68783000
J3KP15	110000000	150000000	150000000	72000000	120000000	100000000	94000000	91000000	44000000	48000000	50000000	120000000	9673700	9673700	9673700	5291100	5291100	5291100	13354000	42343000	12644000	125030000	125030000	7153200
J3KPD9	460000000	230000000	180000000	54000000	72000000	480000000	150000000	60000000	82000000	220000000	90000000	170000000	184470000	52654000	51569000	129310000	129310000	129310000	437560000	506540000	278690000	1542600	345810000	265260000
J3KPX7	30000000	41000000	68000000		23000000	40000000	9200000	62000000	15000000	13000000	7300000	27000000	56094000	56094000	56094000	17221000	17221000	17221000	66049000	30397000	33290000	26455000	14198000	67493000
J3KRL2	66000000	46000000	23000000	30000000	17000000	38000000	12000000	16000000	23000000	19000000	7100000	19000000	575750000	575750000	1199600000	1.0007e+09	1.0007e+09	1.0007e+09	29462000	28918000	28918000	68783000	68783000	33633000
J3KRP2	46000000	20000000	13000000	11000000	11000000	34000000	5100000	25000000	5100000	6600000	6600000	35000000	78602000	16942000	15521000	20148000	20148000	2479100	111830000	72620000	72620000	18359000	18359000	19922000
J3KSJ3	110000000	110000000	110000000	32000000	32000000	32000000	10000000	10000000	10000000	98000000	21000000	21000000	776030000	573000000	1437800000	877930000	305910000	305910000	949310000	1.0389e+09	910310000	13453000	709220000	1.8763e+09
J3KTB5	350000000	350000000	77000000	19000000	19000000	210000000	11000000	190000000	79000000	59000000	59000000	160000000	452210000	452210000	2453100000	991680000	991680000	991680000	42183000	42183000	42183000	82465000	47637000	47637000
J3QKN0	720000000	430000000	360000000	320000000	310000000	540000000	290000000	420000000	320000000	320000000	220000000	350000000	47208000	47208000	47208000	7806900	7806900	7806900	45470000	56984000	38121000	18864000	34281000	35999000
J3QKP5	130000000	51000000	51000000	4000000	4000000	140000000	110000000	69000000	59000000	44000000	44000000	91000000	9276200	6364400	6364400	8996700	8996700	8996700	22392000	30786000	18613000	1542600	16554000	21133000
J3QQV1	89000000	33000000	35000000	7200000	17000000	69000000	16000000	16000000	16000000	50000000	50000000	24000000	564050000	564050000	1109700000	991680000	991680000	991680000	28561000	10173000	10173000	18359000	18359000	8949900
J3QQV2	11000000	11000000	11000000	87000000	87000000	10000000	10000000	10000000	10000000	92000000	92000000	92000000	30699000	30699000	10100000	20454000	20454000	20454000	81274000	85041000	85041000	9392000	8982200	125030000
J3QQV5	73000000	94000000	82000000	36000000	67000000	64000000	35000000	46000000	36000000	27000000	43000000	64000000	21740000	21740000	21740000	10204000	10204000	10204000	60731000	60731000	60731000	68783000	18864000	6411600
J3QS19			5600000		13000000	13000000	11000000	11000000	8600000	81000000	1500000	1500000	451620000	451620000	2310100000	961020000	961020000	961020000	19999000	69127000	16094000	29708000	29708000	114010000
J3QS69	240000000	240000000	77000000			140000000	11000000	130000000	79000000	59000000	59000000	160000000	28953000	28953000	28953000	17400000	17400000	17400000	77728000	48743000	48743000	33633000	44959000	44959000
J7FRP4	39000000	40000000	50000000	110000000	63000000	38000000	58000000	40000000	58000000	9300000	94000000	44000000	650580000	650580000	10204000	1192200000	1192200000	1192200000	44026000	5650000	5650000	5048300	114010000	47637000
J7M2B1	120000000	120000000	11000000	9500000	9500000	61000000	11000000	2900000	67000000	31000000	31000000	4000000	1.0007e+09	1.0007e+09	1.0007e+09	809020000	809020000	809020000	32560000	32560000	35646000	68783000	38545000	21124000
J9SM79	12000000	12000000	12000000	53000000	35000000	37000000	34000000	34000000	34000000	8800000	23000000	44000000	101550000	41333000	52025000	88636000	88636000	88636000	216840000	245190000	260970000	30610000	258760000	243290000
K7EIJ8	290000000	260000000	84000000	92000000	57000000	140000000	60000000	64000000	190000000	88000000	88000000	74000000	356590000	356590000	991680000	1.5194e+09	1.5194e+09	1.5194e+09	25017000	25017000	25017000	49213000	8793500	8793500
K7EIT4	99000000	24000000	26000000	15000000	15000000	67000000	110000000	29000000	15000000	8500000	12000000	49000000	66513000	66513000	66513000	52923000	52923000	52923000	68072000	64756000	71587000	2698400	2698400	2698400
K7EJE6	120000000	11000000	11000000	63000000	63000000	4000000	11000000	11000000	4900000	3100000	3100000	3100000	2310100000	2310100000	2310100000	1.725e+09	1.725e+09	1.725e+09	32293000	46082000	8436100	5811500	10507000	19001000
K7EJR3	36000000	36000000	13000000	8600000	8600000	49000000	11000000	23000000	11000000	9100000	9100000	37000000	1.5194e+09	1.5194e+09	1.5194e+09	1192200000	1192200000	1192200000	36019000	49121000	49121000	18864000	18864000	18864000
K7EJZ4	110000000	110000000	110000000	88000000	88000000	18000000	10000000	10000000	10000000	9500000	9500000	9500000	263860000	263860000	263860000	263860000	263860000	263860000	12567000	40720000	40720000	14610000	14610000	13933000
K7EKE6	73000000	40000000	48000000	43000000	35000000	28000000	20000000	39000000	28000000	19000000	21000000	27000000	1109700000	1109700000	5291100	2310100000	2310100000	2310100000	21411000	27025000	28203000	8982200	26208000	31352000
K7EKH6	120000000	120000000	120000000	74000000	74000000	66000000	110000000	110000000	52000000	9800000	9800000	9800000	38096000	38096000	38096000	6367400	6367400	6367400	44026000	71258000	36274000	6407400	79879000	31471000
K7EKP8	97000000	97000000	97000000	32000000	32000000	32000000	12000000	10000000	12000000	8400000	7200000	32000000	10204000	10204000	10204000	6858700	6858700	6858700	53821000	53821000	53821000	18864000	18864000	35352000
K7EKQ2	41000000	41000000	41000000	29000000	29000000	30000000	11000000	25000000	11000000	80000000	80000000	80000000	783500000	783500000	783500000	1192200000	1192200000	1192200000	31226000	9106300	9106300	18864000	18864000	18359000
K7EL99	110000000	110000000	110000000	30000000	30000000	19000000	100000000	17000000	100000000	9800000	9800000	18000000	11836000	11836000	11836000	10204000	10204000	10204000	18317000	20937000	20937000	15525000	17168000	15525000
K7ELC7	130000000	88000000	110000000	27000000	50000000	110000000	62000000	42000000	62000000	70000000	32000000	92000000	1224500000	1224500000	1224500000	1082500000	1082500000	1082500000	35328000	35328000	35328000	2302000	2302000	8982200
K7ELW0	110000000	200000000	130000000	43000000	76000000	130000000	90000000	39000000	110000000	75000000	78000000	120000000	133800000	59687000	13101000	106020000	106020000	106020000	116210000	309620000	173730000	14610000	195010000	145040000
K7EM73	90000000	90000000	13000000			70000000	12000000	12000000	12000000	36000000	36000000	15000000	21921000	21921000	21921000	1.566e+09	1.566e+09	1.566e+09	61316000	111900000	111900000	15193000	15193000	15193000
K7EM90	2400000000	2600000000	1400000000	620000000	1000000000	2400000000	980000000	1600000000	840000000	900000000	840000000	2000000000	1200700000	1200700000	7806900	9841700000	9841700000	9841700000	49190000	49190000	49190000	18359000	18353000	46578000
K7EMK8	10000000	10000000	10000000			32000000	13000000	13000000	13000000	9800000	9800000	9800000	1.0498e+09	340610000	255870000	594550000	43750000	43750000	1243100000	2548500000	890560000	15064000	1.0312e+09	1118000000
K7EN20	20000000	20000000	20000000	4000000	4000000	25000000	100000000	11000000	100000000	85000000	85000000	12000000	1.6419e+09	1.6419e+09	991680000	809020000	809020000	809020000	20976000	20976000	20976000	18359000	18359000	19922000
K7ENH2	24000000	30000000	23000000	73000000	73000000	27000000	13000000	27000000	13000000	8400000	8400000	32000000	80975000	80975000	18540000	33040000	33040000	33040000	81274000	65194000	59327000	2745900	144300000	97394000
K7ENW1	110000000	62000000	62000000	18000000	18000000	50000000	12000000	12000000	40000000	9700000	9700000	9700000	28265000	28265000	14782000	15950000	15950000	15950000	67235000	67235000	67235000	18359000	33633000	18359000
K7ENW7	100000000	100000000	100000000	12000000	12000000	12000000	110000000	110000000	110000000	9300000	9300000	9300000	47334000	25045000	15316000	27957000	27957000	27957000	55554000	106450000	31926000	2747300	23589000	64818000
K7ENX2	42000000	42000000	42000000	29000000	29000000	32000000	12000000	30000000	12000000	8600000	8600000	21000000	348120000	202310000	161190000	191570000	78810000	78810000	289830000	335790000	320120000	56776000	338070000	247380000
K7EP06	22000000	22000000	22000000	4600000	4600000	4600000	11000000	11000000	11000000	85000000	8400000	8400000	91944000	63118000	37589000	80363000	80363000	80363000	115060000	89467000	97414000	1167800	118010000	128250000
K7EQ16	12000000	12000000	12000000	32000000	32000000	32000000	110000000	110000000	110000000	5400600000	5400600000	5400600000	62935000	62935000	62935000	9673700	9673700	9673700	61956000	44587000	82799000	49213000	30093000	93065000
K7EQR9	59000000	54000000	31000000	29000000	29000000	47000000	12000000	12000000	29000000	23000000	23000000	23000000	1199600000	1199600000	6858700	5400600000	5400600000	5400600000	46081000	46081000	46081000	5048300	114010000	5048300
K7ER27	27000000	23000000	27000000	23000000	13000000	17000000	6000000	22000000	21000000	17000000	17000000	17000000	263860000	263860000	6858700	1.0498e+09	1.0498e+09	1.0498e+09	39126000	77770000	77770000	1542600	36348000	31366000
K7ERZ3	54000000	63000000	49000000		25000000	50000000	20000000	45000000	13000000	16000000	18000000	30000000	452210000	452210000	9295000	15050000	15050000	15050000	65814000	28431000	22678000	82465000	26716000	11102000
K7ES11		18000000	18000000	9300000	9300000	9300000	11000000	11000000	11000000	9300000	9300000	9300000	32276000	32276000	15996000	16503000	16503000	16503000	44205000	75862000	75862000	6407400	2140000	2140000
K7ESA0	79000000	62000000	73000000	11000000	29000000	29000000	24000000	53000000	36000000	25000000	25000000	74000000	451620000	40996000	34637000	19385000	19385000	19385000	141430000	103500000	174700000	14610000	149230000	125830000
K7ESE5	120000000	120000000	120000000	10000000	10000000	10000000	11000000	11000000	11000000	92000000	92000000	92000000	961020000	961020000	1.8577e+09	1.566e+09	1.566e+09	1.566e+09	36485000	58660000	55430000	14610000	66847000	28511000
K7ESG8	29000000	42000000	42000000	28000000	28000000	32000000	11000000	11000000	11000000	9300000	9300000	9300000	215210000	33677000	18506000	117250000	117250000	117250000	122110000	145820000	126080000	82465000	155320000	216990000
M0QXF7	100000000	45000000	36000000	73000000	73000000	67000000	19000000	19000000	31000000	33000000	16000000	33000000	73174000	19548000	27646000	20294000	9231500	9231500	85012000	135970000	91691000	5811500	129690000	197380000
M0QY97	2400000	2400000	2400000	5000000	5000000		11000000	11000000	11000000	79000000	79000000	79000000	140740000	33107000	52106000	130640000	130640000	130640000	639900000	582990000	364690000	26703000	544950000	582300000
M0QYI6	20000000	20000000	8000000	6600000	4400000	26000000	120000000	120000000	120000000	7600000	7600000	7600000	809020000	433300000	183170000	462430000	100640000	5934600	779380000	733350000	636970000	11699000	1128400000	856840000
M0QYN0	100000000	45000000	36000000	65000000	65000000	67000000	19000000	19000000	31000000	33000000	16000000	33000000	208730000	25454000	27641000	46112000	13351000	13351000	151420000	187390000	123980000	1542600	218920000	206380000
M0QYQ9	18000000	6500000	6500000	63000000	63000000	7000000	110000000	110000000	110000000	94000000	94000000	94000000	71845000	71845000	71845000	10204000	10204000	10204000	125030000	149280000	68327000	3554500	32055000	96872000
M0QZR8	100000000	1600000	1600000	9300000	9300000	38000000	100000000	100000000	100000000	720000	720000	720000	16503000	16503000	16503000	5400600000	5400600000	5400600000	59559000	53596000	53596000	38419000	38419000	68783000
M0QZS6	22000000	8700000	8700000	13000000	13000000	23000000	17000000	15000000	17000000	3900000	3900000	23000000	343670000	102350000	39595000	171600000	171600000	5490400	593040000	497630000	429270000	6982600	375190000	210300000
M0QZW4	130000000	130000000	130000000	32000000	32000000	3300000	12000000	12000000	12000000	79000000	79000000	79000000	991680000	33009000	75314000	21740000	21740000	21740000	77144000	230350000	230350000	18864000	66319000	39935000
M0R055	20000000	20000000	30000000	6600000	6600000	17000000	120000000	30000000	120000000	8600000	8600000	16000000	206660000	71792000	53033000	167360000	167360000	167360000	201040000	416160000	159080000	8982200	297940000	266530000
M0R0I5	120000000	96000000	120000000	130000000	83000000	110000000	72000000	100000000	77000000	42000000	61000000	94000000	263860000	263860000	1192200000	1.0007e+09	1.0007e+09	1.0007e+09	15714000	13434000	16764000	6407400	2302000	11707000
M0R0T1	12000000	12000000	16000000	4000000	4000000	7200000	12000000	12000000	12000000	81000000	81000000	81000000	632180000	632180000	9673700	1109700000	1109700000	1109700000	43009000	43009000	43009000	18864000	18864000	3000000
M0R0V2	10000000	10000000	10000000			67000000	13000000	13000000	13000000	9700000	9700000	9700000	21148000	21148000	21148000	12405000	12405000	12405000	69008000	115290000	31607000	5811500	69876000	44424000
M0R1V7	610000000	400000000	310000000	260000000	250000000	420000000	200000000	350000000	300000000	290000000	150000000	300000000	1082500000	1082500000	9841700000	2.0149e+09	2.0149e+09	2.0149e+09	21411000	27025000	28203000	2302000	26208000	31352000
M0R2I3	45000000	20000000	20000000	63000000	63000000	19000000	12000000	12000000	20000000	9000000	9000000	9000000	6858700	6858700	6858700	5400600000	5400600000	5400600000	11526000	11117000	15902000	7153200	11982000	11982000
M0R389	74000000	71000000	62000000	65000000	23000000	35000000	21000000	21000000	36000000	15000000	13000000	47000000	20088000	11344000	11344000	13967000	13967000	13967000	36019000	54168000	25201000	9896300	38503000	29065000
M1VPF9	21000000	25000000	25000000	18000000	11000000	11000000	11000000	11000000	11000000	900000000	900000000	900000000	337490000	337490000	991680000	991680000	991680000	991680000	15714000	128960000	61137000	5876500	1542600	17826000
M4VR43	9800000	9800000	9800000	87000000	87000000	87000000	13000000	13000000	13000000	83000000	83000000	83000000	98575000	32093000	18612000	83492000	83492000	83492000	42182000	253010000	35384000	53744000	53744000	72790000
O00148	68000000	43000000	55000000	78000000	84000000	60000000	34000000	45000000	29000000	22000000	30000000	45000000	184470000	52654000	51569000	129310000	129310000	129310000	437560000	506540000	278690000	1542600	345810000	265260000
O00151	120000000	120000000	18000000			7300000	12000000	21000000	12000000	80000000	80000000	80000000	991680000	991680000	2310100000	1.725e+09	1.725e+09	1.725e+09	45324000	40663000	40663000	49213000	19625000	4170000
O00170	110000000	30000000	31000000	13000000	13000000	13000000	100000000	32000000	100000000	8700000	8700000	33000000	568740000	568740000	1192200000	991680000	991680000	991680000	28728000	28728000	28728000	68783000	68783000	33633000
O00442	1100000000	1100000000	1100000000	43000000	43000000	7400000	120000000	6900000	120000000	7900000	7900000	7900000	783500000	304020000	325310000	491270000	60282000	60282000	1.0138e+09	1.6363e+09	1125100000	52007000	934810000	605930000
O00522	12000000	12000000	12000000	87000000	18000000	18000000	7400000	7400000	7400000	9200000	24000000	24000000	783500000	783500000	1.6419e+09	1224500000	1224500000	1224500000	23069000	21102000	33216000	17709000	17097000	18779000
O14660	62000000	15000000	15000000	28000000	12000000	25000000	8600000	16000000	15000000	12000000	6700000	19000000	263860000	263860000	263860000	263860000	263860000	263860000	35081000	35335000	35335000	2302000	2302000	28600000
O14746	76000000	82000000	62000000	38000000	63000000	68000000	31000000	78000000	40000000	95000000	37000000	73000000	321070000	137680000	34986000	192330000	8953400	8953400	422770000	573890000	268930000	5048300	310090000	732070000
O14777	4800000	4800000	4800000	63000000	63000000	63000000	110000000	110000000	110000000	8100000	8100000	8100000	6367400	6367400	6367400	2453100000	2453100000	2453100000	53221000	28231000	28231000	18353000	17709000	18353000
O14929	110000000	110000000	23000000	6600000	6600000	200000000	12000000	12000000	12000000	83000000	12000000	26000000	1199600000	749950000	402740000	796010000	108860000	108860000	1.9766e+09	2500300000	1423900000	8085700	2687900000	3.0634e+09
O14942	990000000	680000000	58000000	68000000	38000000	290000000	64000000	63000000	480000000	290000000	23000000	54000000	215210000	33677000	18506000	117250000	117250000	117250000	122110000	145820000	126080000	82465000	155320000	216990000
O14943	100000000	130000000	24000000	33000000	24000000	53000000	14000000	20000000	75000000	42000000	8800000	27000000	1192200000	1192200000	1224500000	263860000	263860000	263860000	22341000	29037000	29037000	17709000	15525000	17709000
O14967	66000000	29000000	48000000	39000000	31000000	51000000	34000000	66000000	34000000	23000000	28000000	28000000	564050000	564050000	6367400	1.0498e+09	1.0498e+09	1.0498e+09	42686000	34117000	34117000	8982200	8982200	8982200
O14992	100000000	89000000	41000000	46000000	29000000	57000000	20000000	29000000	51000000	37000000	21000000	45000000	564050000	564050000	1224500000	1224500000	1224500000	1224500000	19107000	19107000	5923800	18359000	18359000	24046000
O15042	1100000000	1200000	1200000	630000000	630000000	4000000	11000000	12000000	11000000	8700000	8700000	9100000	7806900	7806900	7806900	9841700000	9841700000	9841700000	42686000	52282000	52282000	26455000	19552000	26455000
O15111	42000000	37000000	37000000	8400000	8400000	32000000	110000000	110000000	110000000	12000000	12000000	12000000	9841700000	9841700000	9841700000	2.0149e+09	2.0149e+09	2.0149e+09	52696000	57062000	57062000	114010000	114010000	47637000
O15173	130000000	130000000	16000000	4000000	4000000	20000000	100000000	100000000	100000000	9700000	9700000	9700000	37751000	37751000	37751000	16494000	16494000	16494000	45931000	85382000	63910000	55693000	55693000	60087000
O15259	110000000	41000000	41000000			28000000	11000000	11000000	11000000	92000000	92000000	92000000	938730000	252130000	89721000	405060000	111540000	111540000	1197400000	2.0433e+09	1133600000	1.4938e+09	1.4938e+09	1.0584e+09
O15381	12000000	12000000	12000000	78000000	78000000	78000000	11000000	84000000	11000000	8300000	77000000	77000000	28265000	28265000	14782000	16314000	16314000	16314000	67235000	67235000	67235000	18864000	18359000	19833000
O43143	170000000	84000000	94000000	84000000	53000000	62000000	50000000	80000000	70000000	36000000	64000000	70000000	22857000	15163000	8413500	19865000	19865000	19865000	45324000	94020000	94020000	82465000	43778000	42601000
O43209	57000000	17000000	17000000			15000000	4200000	22000000	4200000	8100000	4200000	4200000	1199600000	1199600000	1432600000	263860000	263860000	263860000	15879000	25397000	25397000	18359000	18359000	18864000
O43497	12000000	12000000	12000000	87000000	87000000	87000000	34000000	34000000	34000000	88000000	88000000	88000000	317720000	317720000	1432600000	48146000	48146000	48146000	93265000	200750000	22345000	15525000	97822000	230270000
O43592	7900000	7900000	7900000	43000000	43000000	43000000	20000000	20000000	3900000	94000000	15000000	15000000	1224500000	1224500000	1224500000	1082500000	1082500000	1082500000	35328000	35328000	35328000	2302000	2302000	8982200
O43615	37000000	37000000	7300000	85000000	85000000	14000000	11000000	19000000	11000000	79000000	2700000	13000000	356590000	356590000	1.0498e+09	1.0498e+09	1.0498e+09	1.0498e+09	30283000	29483000	30663000	49213000	97288000	97288000
O43776	71000000	41000000	35000000	51000000	29000000	22000000	24000000	28000000	38000000	19000000	35000000	36000000	98049000	40220000	110680000	52155000	52155000	52155000	70097000	36575000	65164000	1542600	56904000	112020000
O60282	71000000	120000000	120000000	7200000	53000000	53000000	12000000	100000000	12000000	77000000	77000000	77000000	5400600000	5400600000	1.0498e+09	991680000	991680000	991680000	22654000	22654000	22654000	18864000	18864000	16982000
O60299	120000000	120000000	120000000	43000000	8500000	8500000	11000000	11000000	11000000	8500000	9200000	9200000	341830000	341830000	1.6419e+09	1224500000	1224500000	1224500000	40444000	40444000	40444000	15193000	14610000	25521000
O60502	7400000	5200000	5200000	10000000	10000000	10000000	11000000	11000000	11000000	9200000	9200000	9200000	118330000	121610000	22924000	77831000	77831000	77831000	175130000	154060000	153960000	51210000	227300000	298790000
O60701	35000000	69000000	9600000		7800000	83000000	4600000	14000000	21000000	37000000	11000000	14000000	575750000	575750000	1199600000	1.0007e+09	1.0007e+09	1.0007e+09	29462000	28918000	28918000	68783000	68783000	33633000
O60869	110000000	110000000	110000000	43000000	43000000	59000000	1100000	1100000	1100000	8400000	8400000	8400000	263860000	160990000	113120000	206550000	25140000	25140000	333620000	415310000	293390000	355640000	355640000	401060000
O75063	22000000	22000000	9000000			13000000	11000000	15000000	11000000	94000000	94000000	94000000	1.6419e+09	1.6419e+09	1.6419e+09	9673700	9673700	9673700	49190000	118760000	94035000	38419000	38419000	38419000
O75083	300000000	150000000	130000000	60000000	81000000	120000000	69000000	91000000	96000000	92000000	48000000	200000000	118330000	121610000	22924000	77831000	77831000	77831000	175130000	154060000	153960000	51210000	227300000	298790000
O75223	120000000	120000000	120000000	43000000	43000000	17000000	11000000	11000000	11000000	87000000	87000000	87000000	9841700000	9841700000	5291100	991680000	991680000	991680000	11656000	15117000	15117000	18359000	18359000	27957000
O75322	1200000000	1100000000	690000000	810000000	530000000	740000000	350000000	460000000	700000000	460000000	330000000	560000000	263860000	263860000	263860000	263860000	263860000	263860000	13341000	13341000	13341000	18864000	18864000	24046000
O75342	78000000	18000000	24000000	13000000	13000000	48000000	5900000	5900000	5900000	15000000	2100000	15000000	5400600000	5400600000	5400600000	1.8577e+09	1.8577e+09	1.8577e+09	51167000	11144000	11144000	82465000	82465000	82465000
O75426	120000000	120000000	120000000	25000000	25000000	4500000	1100000000	1100000000	1100000000	81000000	81000000	81000000	20064000	20064000	20064000	7822700	7822700	7822700	68072000	18571000	18571000	68783000	12672000	12641000
O75494	32000000	16000000	21000000		22000000	26000000	18000000	23000000	18000000	8300000	13000000	19000000	991680000	991680000	2310100000	1.725e+09	1.725e+09	1.725e+09	45324000	40663000	40663000	49213000	19625000	4170000
O75643	32000000	19000000	19000000	24000000	21000000	20000000	10000000	10000000	17000000	11000000	20000000	25000000	21843000	17729000	17729000	28215000	28215000	28215000	35018000	48125000	45192000	33633000	27478000	27478000
O75976	13000000	4700000	4700000	4000000	4000000	32000000	11000000	11000000	11000000	1600000	1600000	1600000	10575000	10575000	11276000	15154000	15154000	15154000	66049000	66049000	66049000	6407400	18864000	19833000
O76003	30000000	30000000	30000000	7200000	7200000	87000000	11000000	15000000	11000000	94000000	8600000	33000000	10204000	10204000	10204000	6367400	6367400	6367400	53348000	53348000	53348000	18864000	18864000	35352000
O76021	37000000	24000000	31000000	21000000	17000000	20000000	7800000	24000000	19000000	18000000	18000000	18000000	62282000	62282000	15467000	74890000	74890000	74890000	169840000	132940000	85185000	14610000	111690000	130480000
O94776	130000000	16000000	16000000	29000000	29000000	8600000	12000000	12000000	14000000	8500000	8500000	8500000	47334000	25045000	15316000	27957000	27957000	27957000	55554000	106450000	31926000	2747300	23589000	64818000
O94808	120000000	120000000	120000000	30000000	30000000	2500000	6300000	110000000	6300000	85000000	85000000	85000000	575750000	575750000	1199600000	1.0007e+09	1.0007e+09	1.0007e+09	29462000	28918000	28918000	68783000	68783000	33633000
O95202	120000000	120000000	120000000	43000000	43000000	67000000	12000000	4400000	12000000	9300000	9300000	9300000	731130000	731130000	10204000	1199600000	1199600000	1199600000	19647000	51613000	51613000	18359000	18359000	24702000
O95263	11000000	33000000	33000000	42000000	59000000	17000000	31000000	30000000	31000000	85000000	43000000	43000000	1082500000	442180000	365410000	672100000	35605000	4931500	1.5697e+09	2.1155e+09	1.6003e+09	221910000	1.6143e+09	1.0515e+09
O95274	74000000	43000000	50000000	46000000	71000000	46000000	50000000	51000000	28000000	23000000	57000000	56000000	56548000	56548000	56548000	50726000	50726000	50726000	40444000	44054000	32181000	96963000	96963000	33210000
O95373	92000000	42000000	19000000	27000000	22000000	22000000	19000000	6800000	30000000	23000000	3700000	19000000	26226000	26226000	721050000	21921000	21921000	21921000	45351000	45351000	45351000	68783000	68783000	68783000
O95433	51000000	17000000	17000000	4000000	4000000	28000000	12000000	31000000	12000000	10000000	26000000	37000000	10530000	10530000	10530000	10204000	10204000	10204000	44721000	143290000	34579000	30610000	41459000	24444000
O95456	130000000	130000000	130000000	7000000	7000000	7000000	100000000	100000000	100000000	9700000	9700000	5200000	1.6419e+09	1.6419e+09	1.725e+09	1224500000	1224500000	1224500000	42828000	47120000	47120000	5811500	44959000	103080000
O95816	17000000	17000000	5000000	28000000	28000000	22000000	11000000	11000000	11000000	4100000	4100000	4100000	45742000	27607000	16867000	18715000	18715000	18715000	111930000	68941000	56790000	2745900	81379000	365020000
O95822	1300000	1300000	1300000	73000000	73000000	87000000	12000000	12000000	12000000	91000000	60000000	60000000	76852000	24407000	24407000	69041000	69041000	69041000	53221000	103560000	47436000	1542600	56931000	47177000
O95995	13000000	13000000	13000000		550000000	550000000	320000000	320000000	320000000	8700000	8700000	8700000	76852000	24407000	24407000	69041000	69041000	69041000	53221000	103560000	47436000	25521000	56931000	47177000
P00387	86000000	71000000	85000000	4000000	59000000	86000000	37000000	37000000	44000000	60000000	35000000	60000000	75555000	64484000	64484000	62303000	62303000	62303000	111830000	128840000	128840000	8723500	2745900	2745900
P00441	100000000	71000000	75000000	11000000	20000000	140000000	36000000	20000000	43000000	84000000	15000000	70000000	1.566e+09	1.9215e+09	1.775e+09	2.0941e+09	230170000	230170000	1.4624e+09	1318500000	1222400000	4812800	1367400000	1386200000
P00491	72000000	32000000	26000000		18000000	56000000	13000000	46000000	19000000	12000000	8100000	47000000	32276000	32276000	15996000	16503000	16503000	16503000	44205000	75862000	75862000	6407400	2140000	2140000
P00492	37000000	6500000	6100000	85000000	85000000	31000000	11000000	11000000	11000000	14000000	14000000	11000000	23946000	23946000	12750000	23458000	23458000	23458000	30395000	37507000	61646000	5048300	29708000	5048300
P00505	98000000	61000000	66000000	4000000	39000000	71000000	10000000	85000000	42000000	29000000	8900000	120000000	451620000	451620000	2310100000	961020000	961020000	961020000	19999000	69127000	16094000	29708000	29708000	114010000
P00747	1300000	1300000	20000000	29000000	29000000	29000000	12000000	12000000	12000000	8300000	8300000	8300000	21843000	17729000	17729000	28215000	28215000	28215000	35018000	48125000	45192000	18864000	18864000	27478000
P04040	130000000	130000000	61000000	8600000	8600000	75000000	13000000	83000000	35000000	20000000	20000000	56000000	31610000	31610000	18979000	33164000	33164000	33164000	58835000	55583000	54089000	8793500	64903000	53499000
P04075	970000000	600000000	330000000	98000000	110000000	1100000000	110000000	740000000	470000000	340000000	89000000	700000000	1.0007e+09	1.0007e+09	1.0007e+09	809020000	809020000	809020000	32560000	32560000	35646000	68783000	38545000	21124000
P04083	900000000	400000000	390000000	86000000	180000000	460000000	110000000	460000000	190000000	170000000	85000000	540000000	31610000	31610000	18979000	33164000	33164000	33164000	58835000	55583000	54089000	8793500	64903000	53499000
P04406	4400000000	1400000000	890000000	270000000	230000000	2900000000	280000000	2000000000	1000000000	730000000	280000000	2400000000	15589000	15589000	15589000	1.7628e+09	1.7628e+09	1.7628e+09	12567000	81443000	10371000	2745900	2745900	36868000
P05109	74000000	50000000	19000000	26000000	19000000	29000000	15000000	17000000	32000000	25000000	18000000	22000000	43390000	12241000	6466300	39700000	39700000	39700000	25203000	68861000	25694000	18864000	30484000	128530000
P05141	65000000	72000000	53000000	12000000	28000000	120000000	20000000	61000000	43000000	34000000	13000000	48000000	632180000	632180000	1200700000	1.0498e+09	1.0498e+09	1.0498e+09	30125000	23226000	23226000	31926000	30610000	31926000
P05556	66000000	86000000	52000000	66000000	30000000	49000000	30000000	64000000	56000000	37000000	16000000	44000000	2453100000	2453100000	5400600000	991680000	991680000	991680000	38340000	15155000	15155000	49213000	2527500	2527500
P07203	130000000	64000000	51000000	48000000	43000000	81000000	39000000	84000000	36000000	24000000	60000000	64000000	16503000	16503000	16503000	5400600000	5400600000	5400600000	59559000	53596000	53596000	38419000	38419000	68783000
P07237	15000000	7500000	7500000	7200000	7200000	43000000	12000000	12000000	12000000	4400000	4400000	8900000	1200700000	1200700000	7806900	9841700000	9841700000	9841700000	49190000	49190000	49190000	18359000	18353000	46578000
P07737	750000000	240000000	160000000	50000000	71000000	590000000	100000000	96000000	130000000	240000000	60000000	190000000	19489000	19489000	19489000	9673700	9673700	9673700	42234000	82211000	48326000	8982200	66365000	59899000
P07741	48000000	28000000	27000000	63000000	63000000	89000000	17000000	17000000	17000000	33000000	33000000	19000000	17439000	11068000	11068000	11947000	11947000	754130	21859000	33690000	33690000	15193000	29146000	28219000
P07900	1300000000	1100000000	690000000	810000000	530000000	740000000	360000000	460000000	700000000	460000000	330000000	560000000	348120000	202310000	161190000	191570000	78810000	78810000	289830000	335790000	320120000	56776000	338070000	247380000
P07948	130000000	130000000	780000			28000000	11000000	11000000	11000000	85000000	85000000	85000000	991680000	991680000	1082500000	1082500000	1082500000	1082500000	21411000	20277000	20277000	18864000	18864000	46533000
P07954	31000000	31000000	31000000	8600000	8600000	29000000	100000000	22000000	22000000	9100000	9100000	21000000	45059000	45059000	45059000	63287000	63287000	63287000	19615000	101660000	96055000	69629000	69629000	22702000
P08238	1700000000	1200000000	970000000	1100000000	630000000	1000000000	590000000	770000000	830000000	540000000	640000000	930000000	121200000	66136000	23656000	107340000	7904100	7904100	175750000	258220000	161050000	8723500	251440000	251630000
P08240	120000000	4500000	4500000	13000000	13000000	7000000	11000000	11000000	3000000	2500000	2500000	2500000	20164000	20164000	20164000	42223000	42223000	42223000	77728000	31501000	81766000	8723500	74847000	27300000
P08621	81000000	46000000	57000000	55000000	46000000	40000000	34000000	45000000	46000000	26000000	36000000	48000000	341830000	341830000	1.6419e+09	1224500000	1224500000	1224500000	40444000	40444000	40444000	15193000	14610000	25521000
P09661	42000000	16000000	22000000	7200000	8400000	22000000	11000000	19000000	11000000	80000000	7800000	19000000	961020000	961020000	1.0007e+09	1.0007e+09	1.0007e+09	1.0007e+09	21405000	16155000	16155000	5811500	1167800	25554000
P09960	35000000	25000000	11000000	12000000	11000000	3200000	11000000	11000000	17000000	9700000	2700000	2700000	21843000	17729000	17729000	28215000	28215000	28215000	35018000	48125000	45192000	33633000	27478000	27478000
P0CG39	23000000	410000000	24000000	4000000	4000000	47000000	12000000	130000000	31000000	36000000	36000000	260000000	26475000	26475000	26475000	13479000	13479000	13479000	77144000	41568000	41568000	68783000	68783000	38419000
P0DMV9	120000000	210000000	43000000	39000000	46000000	130000000	15000000	29000000	76000000	65000000	12000000	38000000	84572000	44430000	27298000	73840000	29009000	29009000	106860000	155170000	84535000	14610000	116350000	133680000
P0DN76	13000000	13000000	13000000	74000000	74000000	74000000	11000000	26000000	11000000	8400000	8400000	8400000	961020000	961020000	961020000	1224500000	1224500000	1224500000	69008000	139010000	72008000	25521000	54966000	93861000
P10155	23000000	27000000	27000000	29000000	6300000	25000000	4300000	4300000	4300000	8900000	8900000	14000000	731130000	731130000	938730000	938730000	938730000	938730000	20097000	20097000	20097000	2745900	2745900	2745900
P10415	110000000	110000000	110000000	17000000	17000000	66000000	110000000	110000000	22000000	38000000	38000000	38000000	28430000	28430000	28430000	31238000	31238000	31238000	52696000	80405000	57886000	82465000	50621000	42340000
P10515	33000000	34000000	59000000	29000000	33000000	43000000	33000000	46000000	20000000	10000000	38000000	39000000	33599000	33599000	33599000	5291100	5291100	5291100	59559000	46602000	48355000	68783000	34771000	52822000
P10768	120000000	120000000	35000000	25000000	25000000	31000000	31000000	29000000	31000000	14000000	14000000	41000000	16314000	16314000	16314000	2310100000	2310100000	2310100000	25340000	67256000	52885000	18359000	62374000	20393000
P10809	540000000	320000000	270000000	160000000	250000000	300000000	210000000	290000000	200000000	240000000	220000000	280000000	575750000	575750000	1.5194e+09	1.5194e+09	1.5194e+09	1.5194e+09	19647000	20868000	20868000	18359000	18359000	2698400
P11215	73000000	73000000	39000000	69000000	69000000	22000000	29000000	32000000	32000000	13000000	27000000	57000000	1109700000	1109700000	1109700000	991680000	991680000	991680000	35018000	35018000	35018000	8723500	2745900	2302000
P11387	110000000	110000000	11000000	4000000	4000000	180000000	11000000	7700000	11000000	80000000	80000000	80000000	133820000	133820000	176660000	47116000	18824000	18824000	53348000	25119000	47146000	18359000	18359000	76732000
P11388	110000000	110000000	3400000	70000000	70000000	28000000	13000000	13000000	13000000	8400000	8400000	8400000	348120000	348120000	1.7628e+09	783500000	783500000	783500000	42081000	42081000	42081000	82465000	62482000	82465000
P11908	76000000	45000000	52000000	23000000	23000000	51000000	12000000	40000000	25000000	11000000	11000000	36000000	43390000	12241000	6466300	39700000	39700000	39700000	25203000	68861000	25694000	18864000	30484000	128530000
P12036	740000000	300000000	390000000	24000000	93000000	340000000	100000000	360000000	250000000	180000000	35000000	480000000	1.566e+09	1.9215e+09	1.775e+09	2.0941e+09	230170000	230170000	1.4624e+09	1318500000	1222400000	4812800	1367400000	1386200000
P12081	110000000	110000000	110000000	18000000	25000000	30000000	20000000	16000000	20000000	9500000	20000000	23000000	1109700000	423300000	206280000	670230000	142400000	13786000	1.5678e+09	2300200000	938380000	69450000	1418000000	1.8283e+09
P12429	71000000	55000000	48000000	32000000	29000000	65000000	17000000	58000000	26000000	17000000	17000000	67000000	177820000	59950000	10824000	85237000	85237000	85237000	58977000	112600000	42472000	1542600	79151000	55605000
P12955	55000000	30000000	22000000	8000000	17000000	45000000	16000000	20000000	11000000	12000000	18000000	29000000	201460000	33928000	13757000	82524000	82524000	82524000	203090000	162580000	161080000	8793500	341850000	305700000
P13473	62000000	68000000	22000000	30000000	14000000	41000000	11000000	12000000	37000000	20000000	5500000	29000000	1192200000	1192200000	1192200000	991680000	991680000	991680000	32441000	30483000	30840000	14610000	14610000	36723000
P13667	160000000	190000000	120000000	120000000	98000000	96000000	78000000	100000000	140000000	95000000	81000000	91000000	73174000	19548000	27646000	20294000	9231500	9231500	85012000	135970000	91691000	5811500	129690000	197380000
P13671	130000000	130000000	130000000	30000000	30000000	30000000	100000000	100000000	100000000	8500000	8500000	8500000	16314000	16314000	16314000	2310100000	2310100000	2310100000	25340000	67256000	52885000	18359000	62374000	20393000
P13674	39000000	38000000	41000000	28000000	23000000	18000000	18000000	24000000	18000000	12000000	17000000	17000000	26611000	26611000	26611000	1.8577e+09	1.8577e+09	1.8577e+09	42081000	106710000	37204000	33633000	37740000	69476000
P13797	64000000	51000000	50000000	24000000	46000000	34000000	19000000	22000000	28000000	13000000	49000000	47000000	29602000	29602000	29602000	2453100000	2453100000	2453100000	24180000	57227000	52729000	18864000	58334000	28722000
P13807	43000000	43000000	43000000	13000000	7400000	7400000	11000000	9400000	20000000	8900000	8900000	8900000	1.7628e+09	1.7628e+09	1.7628e+09	10204000	10204000	10204000	49190000	118760000	94035000	29708000	29708000	38419000
P14174	250000000	250000000	78000000	41000000	42000000	110000000	17000000	48000000	22000000	59000000	8200000	98000000	15589000	15589000	15589000	1.7628e+09	1.7628e+09	1.7628e+09	12567000	81443000	10371000	2745900	2745900	36868000
P15121	120000000	130000000	120000000	36000000	99000000	87000000	75000000	130000000	41000000	44000000	50000000	99000000	1.725e+09	1.725e+09	1.725e+09	10204000	10204000	10204000	49190000	118760000	94035000	31926000	31926000	38419000
P15259	160000000	64000000	80000000	11000000	29000000	230000000	70000000	45000000	50000000	63000000	23000000	61000000	2310100000	2310100000	2453100000	961020000	961020000	961020000	37710000	37710000	37710000	18864000	18864000	19353000
P16401	110000000	110000000	110000000	74000000	74000000	43000000	12000000	12000000	12000000	8900000	8900000	8900000	5400600000	2.958e+09	2.0559e+09	3.5414e+09	398160000	48339000	6.9776e+09	13555000000	6.5358e+09	416710000	7.6503e+09	7.4979e+09
P16403	36000000	36000000	11000000	4000000	1800000	16000000	13000000	26000000	13000000	7100000	7400000	7400000	2453100000	2873300000	5182300000	2510800000	1120100000	294280000	3.2406e+09	3.296e+09	2483700000	23934000	2647000000	4424000000
P17066	130000000	180000000	41000000	32000000	38000000	90000000	14000000	34000000	140000000	85000000	12000000	37000000	148480000	16319000	28824000	65144000	65144000	65144000	149510000	149830000	357530000	5876500	47985000	144210000
P17252	82000000	82000000	82000000	88000000	88000000	63000000	9200000	52000000	53000000	17000000	6200000	61000000	61821000	29977000	59894000	60136000	60136000	60136000	111590000	224010000	224010000	18864000	21937000	98410000
P17655	90000000	110000000	27000000	38000000	15000000	47000000	22000000	19000000	58000000	33000000	13000000	27000000	1199600000	1199600000	1432600000	263860000	263860000	263860000	15879000	25397000	25397000	18359000	18359000	18864000
P17661	510000000	290000000	360000000	24000000	59000000	250000000	70000000	260000000	210000000	180000000	35000000	400000000	33956000	33956000	10280000	19627000	19627000	19627000	55855000	58858000	53240000	8723500	59129000	47553000
P17812	23000000	27000000	27000000	11000000	5000000	17000000	4000000	4900000	13000000	6300000	6300000	5400000	1.566e+09	1.566e+09	991680000	783500000	783500000	783500000	13341000	13341000	13341000	30610000	25521000	30610000
P18031	110000000	20000000	19000000	28000000	12000000	12000000	11000000	32000000	9400000	8900000	8600000	8600000	18715000	18715000	18715000	5291100	5291100	5291100	42183000	42183000	33073000	18353000	18353000	23297000
P18433	110000000	50000000	59000000	65000000	41000000	72000000	62000000	81000000	32000000	42000000	42000000	66000000	71845000	71845000	71845000	10204000	10204000	10204000	125030000	149280000	68327000	3554500	32055000	96872000
P18621	63000000	63000000	21000000	200000000	27000000	73000000	16000000	13000000	16000000	58000000	58000000	58000000	15650000	15650000	15650000	1.8577e+09	1.8577e+09	1.8577e+09	55855000	55855000	55855000	5048300	18359000	6407400
P19338	460000000	250000000	170000000	190000000	130000000	190000000	140000000	170000000	180000000	150000000	120000000	190000000	19155000	19155000	19155000	6367400	6367400	6367400	59639000	23711000	23711000	18864000	18864000	18359000
P19367	97000000	60000000	25000000	31000000	36000000	38000000	20000000	31000000	46000000	41000000	27000000	21000000	568740000	326710000	221290000	416210000	139380000	139380000	586170000	762340000	725080000	1.0268e+09	1.0268e+09	938560000
P19387	34000000	16000000	16000000	4000000	4000000	14000000	11000000	14000000	11000000	9200000	9200000	17000000	62935000	62935000	62935000	9673700	9673700	9673700	61956000	44587000	82799000	49213000	30093000	93065000
P19525	20000000	19000000	8100000	7300000	7300000	28000000	11000000	11000000	11000000	6500000	6500000	6500000	731130000	731130000	938730000	938730000	938730000	938730000	20097000	20097000	20097000	2745900	2745900	2745900
P19838	72000000	57000000	30000000	48000000	21000000	34000000	24000000	31000000	39000000	23000000	20000000	25000000	991680000	991680000	2.0149e+09	1.6419e+09	8353600	8353600	31226000	148180000	148180000	49213000	29792000	120720000
P20073	70000000	70000000	10000000	35000000	71000000	52000000	75000000	20000000	75000000	23000000	41000000	68000000	43635000	18408000	23737000	33761000	16168000	16168000	8116500	64350000	33748000	52007000	46940000	59894000
P21108	76000000	45000000	52000000	6600000	6600000	51000000	12000000	55000000	12000000	15000000	15000000	52000000	72914000	17397000	12999000	22919000	22919000	22919000	93265000	177240000	72592000	15193000	148510000	130250000
P21266	1200000000	1200000000	1200000000	17000000	17000000	3700000	10000000	10000000	10000000	8100000	8100000	8100000	317720000	13235000	13235000	10248000	10248000	10248000	64254000	38125000	24068000	68783000	27696000	35729000
P22059	12000000	17000000	17000000			65000000	12000000	12000000	6000000	9900000	9900000	9900000	471870000	471870000	5400600000	991680000	991680000	991680000	42234000	42234000	42234000	125030000	47637000	47637000
P22392	460000000	230000000	180000000	54000000	72000000	480000000	150000000	60000000	82000000	220000000	90000000	170000000	11981000	11981000	11981000	13005000	13005000	13005000	30125000	53649000	53649000	38419000	19833000	19922000
P22612	45000000	38000000	31000000	4000000	33000000	32000000	11000000	43000000	13000000	8300000	8300000	36000000	19155000	19155000	19155000	6367400	6367400	6367400	59639000	23711000	23711000	18864000	18864000	18359000
P23193	12000000	5800000	5800000			9000000	11000000	8400000	11000000	81000000	81000000	11000000	2453100000	2453100000	2453100000	1.7628e+09	1.7628e+09	1.7628e+09	50258000	11144000	11144000	11707000	9392000	9392000
P23229	12000000	12000000	19000000	14000000	14000000	14000000	12000000	12000000	12000000	9300000	9300000	9300000	1192200000	1192200000	6367400	2453100000	2453100000	2453100000	45931000	45931000	45931000	68783000	1838000	114010000
P23246	72000000	71000000	59000000	45000000	33000000	55000000	25000000	47000000	52000000	44000000	21000000	42000000	46961000	18511000	8194600	27004000	27004000	27004000	66875000	123280000	43731000	30610000	113550000	117600000
P23284	140000000	46000000	57000000	18000000	30000000	140000000	36000000	14000000	25000000	75000000	22000000	43000000	1199600000	1199600000	1199600000	1.0007e+09	1.0007e+09	1.0007e+09	35018000	12499000	12499000	8723500	2745900	7650200
P23381	58000000	33000000	24000000	28000000	38000000	37000000	36000000	36000000	36000000	12000000	19000000	46000000	1.5194e+09	1.5194e+09	1.566e+09	1199600000	1199600000	1199600000	36485000	19535000	19535000	11699000	20308000	11699000
P23443	86000000	71000000	85000000	4000000	59000000	86000000	37000000	37000000	44000000	60000000	35000000	60000000	520740000	520740000	1082500000	991680000	991680000	991680000	27144000	12824000	12824000	68783000	12670000	12670000
P23458	120000000	33000000	33000000	42000000	59000000	17000000	31000000	30000000	31000000	85000000	43000000	43000000	5400600000	5400600000	1.0498e+09	991680000	991680000	991680000	22654000	22654000	22654000	18864000	18864000	16982000
P23526	190000000	130000000	110000000	65000000	88000000	120000000	88000000	120000000	53000000	51000000	85000000	150000000	263860000	263860000	263860000	263860000	263860000	263860000	35081000	35335000	35335000	2302000	2302000	28600000
P23528	720000000	270000000	300000000	61000000	120000000	1200000000	150000000	72000000	140000000	440000000	60000000	200000000	337490000	337490000	991680000	991680000	991680000	991680000	15714000	128960000	61137000	5876500	1542600	17826000
P24752	140000000	61000000	57000000	16000000	18000000	75000000	19000000	100000000	26000000	26000000	20000000	100000000	809020000	809020000	991680000	991680000	991680000	991680000	20976000	20976000	20976000	5811500	29708000	14610000
P25205	47000000	20000000	20000000	28000000	13000000	18000000	8900000	14000000	27000000	13000000	10000000	15000000	26611000	26611000	26611000	1.8577e+09	1.8577e+09	1.8577e+09	42081000	106710000	37204000	33633000	37740000	69476000
P25325	110000000	110000000	110000000	30000000	30000000	30000000	13000000	6000000	13000000	98000000	98000000	98000000	1.566e+09	1.566e+09	1.566e+09	7806900	7806900	7806900	49190000	49190000	60976000	29708000	29708000	29708000
P25398	78000000	97000000	94000000	44000000	60000000	64000000	32000000	44000000	76000000	43000000	21000000	74000000	520740000	520740000	1199600000	1199600000	1199600000	1199600000	18317000	18317000	18317000	30610000	30610000	30610000
P26038	230000000	260000000	97000000	120000000	73000000	140000000	68000000	76000000	150000000	88000000	73000000	84000000	51994000	45332000	53947000	53975000	20806000	20806000	111590000	80986000	66402000	11699000	65041000	121030000
P26373	91000000	130000000	110000000	74000000	91000000	87000000	24000000	79000000	40000000	25000000	74000000	53000000	263860000	263860000	783500000	783500000	783500000	783500000	13554000	6265700	6265700	5876500	1542600	5876500
P26641	890000000	560000000	480000000	350000000	480000000	470000000	400000000	460000000	240000000	210000000	340000000	610000000	45742000	27607000	16867000	18715000	18715000	18715000	111930000	68941000	56790000	2745900	81379000	365020000
P27144	110000000	110000000	44000000	63000000	63000000	26000000	16000000	16000000	16000000	13000000	13000000	13000000	20088000	11344000	11344000	13967000	13967000	13967000	36019000	54168000	25201000	9896300	38503000	29065000
P27348	79000000	50000000	40000000	29000000	29000000	96000000	11000000	94000000	43000000	42000000	42000000	110000000	991680000	991680000	991680000	1432600000	1432600000	1432600000	32441000	37488000	37488000	8793500	8793500	8793500
P27695	52000000	34000000	20000000	4000000	4000000	51000000	13000000	28000000	16000000	14000000	14000000	35000000	56821000	29303000	30008000	104330000	104330000	104330000	67716000	289420000	57736000	100560000	100560000	84756000
P28838	58000000	33000000	30000000	19000000	33000000	19000000	17000000	25000000	14000000	11000000	29000000	65000000	575750000	575750000	1199600000	1.0007e+09	1.0007e+09	1.0007e+09	29462000	28918000	28918000	68783000	68783000	33633000
P29144	54000000	38000000	40000000	52000000	29000000	35000000	25000000	31000000	25000000	10000000	33000000	41000000	1199600000	1199600000	6858700	5400600000	5400600000	5400600000	46081000	46081000	46081000	5048300	114010000	5048300
P30044	71000000	71000000	16000000	29000000	29000000	69000000	12000000	12000000	12000000	27000000	27000000	15000000	274110000	274110000	1224500000	1109700000	1109700000	1109700000	15714000	13434000	16764000	114010000	114010000	11707000
P30048	140000000	64000000	78000000	73000000	18000000	160000000	30000000	23000000	21000000	80000000	3800000	51000000	1.566e+09	1.9215e+09	1.775e+09	2.0941e+09	230170000	230170000	1.4624e+09	1318500000	1222400000	4812800	1367400000	1386200000
P30050	160000000	170000000	130000000	36000000	69000000	180000000	120000000	120000000	100000000	67000000	67000000	94000000	783500000	783500000	991680000	991680000	991680000	991680000	20664000	20664000	20664000	2745900	2745900	5811500
P30084	110000000	110000000	110000000	30000000	30000000	15000000	12000000	12000000	12000000	9300000	9300000	9300000	235840000	126710000	126710000	123280000	9955800	9955800	350270000	570390000	47269000	82465000	316270000	660110000
P30520	110000000	110000000	110000000	32000000	32000000	12000000	11000000	7600000	11000000	79000000	79000000	79000000	1.7628e+09	1.7628e+09	14019000	32185000	32185000	32185000	67235000	94243000	61154000	30610000	68759000	31197000
P31947	21000000	21000000	2000000	6600000	6600000	20000000	100000000	17000000	100000000	5700000	5700000	16000000	1.0498e+09	1.0498e+09	5400600000	1.8577e+09	1.8577e+09	1.8577e+09	45470000	12961000	12961000	8793500	8793500	8793500
P32881	23000000	19000000	6400000	15000000	6100000	15000000	5700000	9200000	6600000	6300000	5500000	6900000	18210000	18210000	18210000	9841700000	9841700000	9841700000	27144000	36157000	28043000	15193000	24327000	28783000
P33991	59000000	22000000	26000000	26000000	16000000	22000000	11000000	32000000	18000000	16000000	16000000	22000000	63064000	12474000	12474000	22702000	22702000	22702000	65814000	92033000	65991000	8168800	67378000	70003000
P35268	100000000	66000000	76000000	7200000	7200000	98000000	39000000	39000000	36000000	66000000	31000000	52000000	520740000	520740000	1.0498e+09	961020000	961020000	961020000	25340000	13771000	13771000	33633000	14681000	8144100
P35998	140000000	83000000	49000000	15000000	34000000	72000000	23000000	61000000	36000000	15000000	24000000	97000000	1082500000	1082500000	1199600000	1199600000	1199600000	1199600000	28728000	31700000	31700000	18359000	18359000	19833000
P36542	12000000	24000000	34000000	630000000	9900000	9900000	6400000	23000000	9000000	6200000	6200000	6200000	43390000	12241000	6466300	39700000	39700000	39700000	25203000	68861000	25694000	18864000	30484000	128530000
P36551	44000000	44000000	17000000	11000000	13000000	23000000	11000000	37000000	11000000	900000000	14000000	25000000	452210000	452210000	2453100000	991680000	991680000	991680000	42183000	42183000	42183000	82465000	47637000	47637000
P36871	73000000	51000000	48000000	34000000	3100000	38000000	10000000	7300000	28000000	23000000	16000000	37000000	6367400	6367400	6367400	2453100000	2453100000	2453100000	53221000	28231000	28231000	18353000	17709000	18353000
P37837	230000000	140000000	120000000	60000000	110000000	190000000	88000000	150000000	79000000	61000000	76000000	200000000	991680000	991680000	991680000	1432600000	1432600000	1432600000	32441000	37488000	37488000	8793500	8793500	8793500
P40763	22000000	16000000	26000000	24000000	15000000	18000000	14000000	21000000	16000000	6600000	14000000	14000000	21843000	17729000	17729000	28215000	28215000	28215000	35018000	48125000	45192000	33633000	27478000	27478000
P40926	350000000	260000000	200000000	30000000	75000000	330000000	56000000	230000000	110000000	85000000	37000000	240000000	21148000	21148000	21148000	12405000	12405000	12405000	70097000	115290000	31607000	14610000	69876000	44424000
P41219	140000000	140000000	32000000	26000000	27000000	27000000	27000000	50000000	27000000	87000000	35000000	79000000	1.0498e+09	1.0498e+09	1192200000	1192200000	1192200000	1192200000	21859000	21859000	21859000	18359000	18359000	11562000
P41250	140000000	140000000	70000000	79000000	48000000	89000000	40000000	55000000	71000000	39000000	36000000	66000000	1.8577e+09	1.8577e+09	1.8577e+09	1.566e+09	1.566e+09	1.566e+09	49190000	118760000	94035000	15525000	15193000	38419000
P42025	120000000	63000000	41000000	5000000	5000000	55000000	15000000	32000000	15000000	23000000	23000000	32000000	452210000	144050000	130380000	274690000	12527000	12693000	780850000	1194300000	575840000	131760000	802780000	832800000
P42126	110000000	110000000	110000000	74000000	74000000	74000000	11000000	11000000	11000000	85000000	85000000	85000000	341830000	134330000	109700000	191990000	191990000	8927300	419410000	1.0547e+09	503680000	8615700	455330000	603640000
P42765	26000000	26000000	11000000	29000000	9300000	3600000	12000000	21000000	12000000	80000000	5700000	14000000	452210000	452210000	1109700000	1109700000	1109700000	1109700000	17445000	96185000	96185000	25521000	25521000	25521000
P43307	22000000	22000000	21000000	180000000	180000000	22000000	11000000	31000000	11000000	8600000	8600000	15000000	1.566e+09	1.566e+09	1.566e+09	7806900	7806900	7806900	49190000	49190000	60976000	29708000	29708000	29708000
P43686	72000000	36000000	28000000	11000000	13000000	30000000	9000000	31000000	4100000	8900000	13000000	50000000	1199600000	1199600000	1432600000	263860000	263860000	263860000	15879000	25397000	25397000	18359000	18359000	18864000
P45974	64000000	61000000	61000000	66000000	24000000	12000000	19000000	44000000	20000000	35000000	35000000	11000000	18210000	18210000	18210000	9841700000	9841700000	9841700000	27144000	36157000	28043000	15193000	24327000	28783000
P46060	62000000	41000000	31000000	28000000	28000000	22000000	11000000	23000000	33000000	21000000	23000000	23000000	20924000	17697000	26790000	18298000	9698600	6581800	23822000	28846000	25204000	25521000	29748000	49589000
P46108	15000000	15000000	15000000			25000000	10000000	10000000	10000000	5800000	5800000	9100000	20164000	20164000	20164000	42223000	42223000	42223000	77728000	31501000	81766000	8723500	74847000	27300000
P46783	180000000	100000000	120000000		52000000	110000000	27000000	26000000	27000000	46000000	31000000	86000000	32276000	32276000	15996000	18210000	18210000	18210000	44205000	75862000	75862000	30610000	30610000	30610000
P46940	95000000	81000000	50000000	57000000	42000000	52000000	28000000	35000000	48000000	26000000	28000000	41000000	177820000	59950000	10824000	85237000	85237000	85237000	58977000	112600000	42472000	1542600	79151000	55605000
P47756	57000000	66000000	39000000	4000000	48000000	85000000	36000000	58000000	23000000	15000000	20000000	56000000	12119000	12119000	12119000	1.566e+09	1.566e+09	1.566e+09	54321000	15618000	15618000	14610000	14610000	10954000
P48995	120000000	120000000	120000000	87000000	87000000	87000000	11000000	11000000	11000000	98000000	98000000	98000000	731130000	731130000	1432600000	1109700000	1109700000	1109700000	30395000	25829000	25829000	6407400	38361000	23536000
P49137	13000000	110000000	110000000	85000000	85000000	29000000	11000000	11000000	60000000	9900000	9900000	9900000	1.0007e+09	1.0007e+09	1109700000	1109700000	1109700000	1109700000	21411000	21411000	21411000	14610000	11707000	49213000
P49189	48000000	48000000	36000000	40000000	23000000	29000000	21000000	27000000	21000000	8400000	21000000	45000000	1192200000	1192200000	6367400	2453100000	2453100000	2453100000	45931000	45931000	45931000	68783000	1838000	114010000
P49407	120000000	120000000	120000000	25000000	25000000	4300000	11000000	11000000	11000000	8100000	8100000	8100000	520740000	245850000	193000000	347350000	7457600	10097000	708500000	1205700000	721480000	855250000	855250000	762760000
P49419	110000000	22000000	22000000	7200000	7200000		13000000	13000000	13000000	8900000	8900000	8900000	991680000	991680000	1082500000	1082500000	1082500000	1082500000	21411000	20277000	20277000	18864000	18864000	46533000
P49448	89000000	58000000	53000000	25000000	38000000	39000000	36000000	53000000	35000000	26000000	27000000	71000000	568740000	568740000	1192200000	991680000	991680000	991680000	28728000	28728000	28728000	68783000	68783000	33633000
P49454	130000000	130000000	130000000	88000000	190000000	190000000	10000000	10000000	10000000	8900000	8900000	8900000	348120000	348120000	1.0007e+09	1.0007e+09	1.0007e+09	1.0007e+09	15879000	15879000	15879000	68783000	1452000	70954000
P49588	12000000	24000000	24000000	11000000	11000000	5300000	13000000	13000000	12000000	9300000	9300000	9300000	10204000	10204000	10204000	6367400	6367400	6367400	53348000	53348000	53348000	18864000	18864000	35352000
P49773	120000000	120000000	21000000		20000000	100000000	10000000	61000000	10000000	9900000	9900000	9900000	1.5194e+09	669290000	435970000	1.0649e+09	34437000	34437000	2580000000	3.4649e+09	1383800000	38146000	2280400000	1.7956e+09
P49915	100000000	58000000	49000000	50000000	36000000	28000000	24000000	21000000	45000000	25000000	25000000	38000000	28430000	28430000	28430000	31238000	31238000	31238000	52696000	80405000	57886000	82465000	50621000	42340000
P49959	110000000	110000000	110000000	3300000	3300000	3300000	10000000	10000000	10000000	9900000	9900000	9900000	156920000	69282000	49517000	83692000	83692000	83692000	111830000	208810000	156600000	25521000	153760000	111740000
P50454	210000000	140000000	170000000	34000000	71000000	160000000	59000000	160000000	67000000	59000000	48000000	180000000	263860000	263860000	9673700	1109700000	1109700000	1109700000	40176000	8824900	8824900	33633000	15071000	15071000
P50991	240000000	110000000	81000000	26000000	61000000	120000000	55000000	72000000	54000000	60000000	50000000	140000000	451620000	278070000	202450000	217640000	23119000	23119000	748950000	902770000	666780000	8843300	664340000	579870000
P51153	46000000	46000000	46000000	63000000	63000000	40000000	11000000	11000000	11000000	48000000	48000000	48000000	63064000	12474000	12474000	22702000	22702000	22702000	65814000	92033000	65991000	8168800	67378000	70003000
P51571	110000000	110000000	21000000	85000000	85000000	31000000	6500000	6500000	6500000	15000000	15000000	15000000	23946000	23946000	12750000	23458000	23458000	23458000	30395000	37507000	61646000	5048300	29708000	5048300
P51665	120000000	83000000	30000000	17000000	28000000	61000000	13000000	48000000	13000000	16000000	8900000	76000000	19155000	19155000	19155000	6367400	6367400	6367400	59639000	23711000	23711000	18864000	18864000	18359000
P51858	130000000	51000000	52000000	7300000	7300000	86000000	11000000	76000000	45000000	25000000	25000000	68000000	991680000	396530000	163130000	752180000	752180000	51929000	828760000	1261600000	845200000	17709000	858790000	336280000
P52789	11000000	11000000	11000000	15000000	15000000	15000000	12000000	12000000	12000000	9300000	9300000	9300000	1432600000	556660000	597150000	762510000	7048100	1762300	1.5463e+09	2.1417e+09	1.6701e+09	38419000	1.6333e+09	995330000
P53396	64000000	70000000	37000000	44000000	22000000	49000000	16000000	26000000	31000000	28000000	20000000	33000000	317720000	317720000	1432600000	48146000	48146000	48146000	93265000	200750000	22345000	15525000	97822000	230270000
P53779	130000000	19000000	13000000	630000000	13000000	21000000	8500000	8500000	7400000	80000000	9700000	9700000	156920000	69282000	49517000	83692000	83692000	83692000	111830000	208810000	156600000	15193000	153760000	111740000
P53801	1200000000	45000000	45000000	29000000	29000000	36000000	10000000	10000000	10000000	80000000	80000000	80000000	321070000	321070000	10204000	1199600000	1199600000	1199600000	40444000	40444000	40444000	68783000	26450000	25654000
P54105	130000000	130000000	130000000	67000000	67000000	25000000	120000000	16000000	120000000	9700000	9700000	9700000	1.5194e+09	1.5194e+09	938730000	11486000	11486000	11486000	25317000	29559000	29559000	33633000	33633000	68783000
P54136	64000000	56000000	34000000	32000000	22000000	23000000	17000000	31000000	48000000	20000000	20000000	32000000	71845000	71845000	71845000	10204000	10204000	10204000	125030000	149280000	68327000	3554500	32055000	96872000
P54578	83000000	33000000	42000000	27000000	34000000	37000000	32000000	39000000	23000000	22000000	34000000	40000000	29602000	29602000	29602000	2453100000	2453100000	2453100000	24180000	57227000	52729000	18864000	58334000	28722000
P54652	89000000	35000000	35000000	630000000	630000000	63000000	11000000	11000000	40000000	26000000	26000000	26000000	274110000	114110000	98216000	166940000	26760000	26760000	338950000	349110000	209170000	20316000	391400000	259990000
P54886	35000000	37000000	11000000	16000000	6800000	23000000	6600000	7900000	22000000	12000000	12000000	22000000	28430000	28430000	28430000	31238000	31238000	31238000	52696000	80405000	57886000	82465000	50621000	42340000
P55036	28000000	28000000	28000000	85000000	85000000	30000000	1100000	1100000	1100000	7900000	7900000	36000000	1432600000	1432600000	809020000	263860000	263860000	263860000	22607000	9775200	9775200	18864000	18864000	18359000
P55060	360000000	130000000	73000000	80000000	47000000	210000000	34000000	59000000	84000000	170000000	18000000	62000000	356590000	356590000	991680000	1.5194e+09	1.5194e+09	1.5194e+09	25017000	25017000	25017000	49213000	8793500	8793500
P55263	20000000	9500000	5900000	180000000	180000000	19000000	10000000	13000000	10000000	4400000	4400000	14000000	961020000	961020000	1.8577e+09	1.566e+09	1.566e+09	1.566e+09	36485000	58660000	55430000	14610000	66847000	28511000
P57088	44000000	17000000	29000000	7200000	7200000	44000000	7700000	7700000	11000000	21000000	21000000	18000000	15154000	15154000	15154000	1.725e+09	1.725e+09	1.725e+09	55554000	55554000	55554000	33633000	33633000	33633000
P58166	1100000000	1100000000	2000000	7300000	7300000	19000000	12000000	12000000	12000000	82000000	82000000	47000000	337490000	337490000	1.566e+09	1200700000	1200700000	1200700000	40444000	27829000	27829000	114010000	114010000	44959000
P60673	130000000	130000000	130000000				100000000	100000000	100000000	95000000	95000000	95000000	37751000	37751000	37751000	16494000	16494000	16494000	45931000	85382000	63910000	55693000	55693000	60087000
P61221	74000000	55000000	55000000	38000000	32000000	25000000	12000000	9900000	35000000	19000000	7500000	12000000	36862000	8958900	59711000	55496000	55496000	55496000	111990000	145660000	54244000	49213000	78216000	174930000
P61956	79000000	79000000	79000000	43000000	43000000	91000000	11000000	11000000	11000000	56000000	56000000	56000000	10204000	10204000	10204000	6367400	6367400	6367400	53348000	53348000	53348000	18864000	18864000	35352000
P61981	77000000	37000000	24000000	4000000	4000000	70000000	10000000	53000000	43000000	33000000	33000000	60000000	75555000	64484000	64484000	62303000	62303000	62303000	111830000	128840000	128840000	8723500	2745900	2745900
P62263	34000000	37000000	37000000	11000000	11000000	69000000	20000000	20000000	20000000	54000000	54000000	54000000	991680000	991680000	1.0498e+09	1.0498e+09	1.0498e+09	1.0498e+09	21405000	21193000	21193000	33001000	31926000	33001000
P62277	140000000	97000000	110000000	22000000	36000000	180000000	50000000	13000000	34000000	85000000	28000000	80000000	1432600000	1432600000	10204000	6367400	6367400	6367400	49190000	25544000	25544000	30610000	30610000	30610000
P62280	98000000	84000000	92000000	24000000	28000000	120000000	48000000	22000000	42000000	63000000	46000000	41000000	39878000	17839000	17839000	10530000	10530000	10530000	37710000	37710000	37710000	30610000	30610000	30610000
P62333	49000000	53000000	18000000	11000000	11000000	35000000	13000000	26000000	25000000	4400000	4400000	25000000	1.566e+09	1.566e+09	1.6419e+09	1200700000	1200700000	1200700000	36778000	36778000	36778000	18359000	18359000	18359000
P62633	13000000	13000000	13000000	74000000	74000000	35000000	10000000	10000000	10000000	80000000	80000000	80000000	15050000	15050000	15050000	1.6419e+09	1.6419e+09	1.6419e+09	22607000	11018000	11018000	114010000	114010000	58909000
P62745	8600000	8600000	8600000	73000000	73000000	8100000	10000000	10000000	10000000	8500000	8500000	8500000	199340000	36375000	14984000	97747000	97747000	2804700	243110000	180350000	180660000	5811500	128120000	123820000
P62906	130000000	85000000	110000000	22000000	48000000	140000000	43000000	43000000	56000000	79000000	21000000	62000000	650580000	650580000	809020000	809020000	809020000	809020000	19999000	11739000	11739000	8982200	8982200	4278700
P62913	210000000	80000000	84000000	19000000	19000000	150000000	52000000	52000000	27000000	52000000	52000000	66000000	2.0149e+09	2.0149e+09	2310100000	938730000	938730000	938730000	37361000	37361000	37361000	18864000	18864000	5585700
P62917	70000000	110000000	110000000	37000000	67000000	120000000	52000000	130000000	56000000	37000000	49000000	110000000	20064000	20064000	20064000	7822700	7822700	7822700	68072000	18571000	18571000	68783000	12672000	12641000
P62937	1100000000	790000000	570000000	160000000	230000000	1200000000	340000000	200000000	330000000	580000000	200000000	450000000	9673700	9673700	9673700	5291100	5291100	5291100	13354000	42343000	12644000	125030000	125030000	7153200
P62942	71000000	71000000	71000000	73000000	73000000	74000000	13000000	13000000	13000000	47000000	47000000	47000000	520740000	520740000	1.0498e+09	961020000	961020000	961020000	25340000	13771000	13771000	33633000	14681000	8144100
P62979	720000000	430000000	360000000	320000000	310000000	540000000	290000000	420000000	320000000	320000000	220000000	350000000	471870000	471870000	1.0007e+09	938730000	938730000	938730000	25317000	28809000	28809000	82465000	82465000	31216000
P63096	130000000	130000000	61000000			75000000	10000000	83000000	35000000	20000000	20000000	56000000	22590000	22590000	7545400	11836000	11836000	11836000	64714000	181090000	181090000	68783000	58898000	58898000
P68371	400000000	190000000	210000000	70000000	63000000	270000000	69000000	210000000	160000000	80000000	80000000	350000000	1.0007e+09	1.0007e+09	2453100000	1.7628e+09	1.7628e+09	1.7628e+09	45351000	24541000	28930000	8723500	2745900	13892000
P78527	27000000	13000000	17000000	29000000	11000000	11000000	7400000	3300000	17000000	10000000	6000000	6500000	263860000	263860000	263860000	263860000	263860000	263860000	22654000	27689000	27689000	5048300	45286000	86984000
P82673	12000000	12000000	12000000	180000000	180000000	87000000	13000000	9900000	13000000	84000000	84000000	84000000	1.5194e+09	1.5194e+09	10204000	6858700	6858700	6858700	49190000	65241000	65241000	18864000	18864000	18864000
P83731	76000000	76000000	76000000	32000000	16000000	88000000	11000000	17000000	11000000	45000000	45000000	45000000	356590000	356590000	991680000	1.5194e+09	1.5194e+09	1.5194e+09	25017000	25017000	25017000	49213000	8793500	8793500
P84098	76000000	82000000	62000000	38000000	63000000	48000000	31000000	42000000	28000000	6500000	37000000	73000000	5291100	5291100	5291100	2310100000	2310100000	2310100000	53221000	41264000	41264000	14610000	14610000	7571700
P99999	66000000	24000000	22000000	14000000	19000000	44000000	23000000	13000000	15000000	21000000	21000000	31000000	22775000	22775000	22775000	35249000	35249000	35249000	85676000	61745000	23242000	11707000	11707000	33001000
Q00613	13000000	13000000	13000000	630000000	630000000	22000000	110000000	110000000	110000000	6100000	6100000	6100000	33599000	33599000	33599000	5291100	5291100	5291100	59559000	46602000	48355000	68783000	34771000	52822000
Q00765	22000000	22000000	22000000	29000000	29000000	19000000	10000000	10000000	10000000	95000000	95000000	95000000	56821000	29303000	30008000	104330000	104330000	104330000	67716000	289420000	57736000	100560000	100560000	84756000
Q01813	110000000	140000000	37000000	43000000	29000000	67000000	18000000	21000000	76000000	53000000	9400000	35000000	101550000	41333000	52025000	88636000	88636000	88636000	216840000	245190000	260970000	30610000	258760000	243290000
Q01970	5600000	3200000	3200000	63000000	63000000		100000000	100000000	1700000	8700000	8700000	8700000	6858700	6858700	6858700	5400600000	5400600000	5400600000	11526000	11117000	15902000	7153200	11982000	11982000
Q02218	28000000	13000000	6800000	12000000	12000000	15000000	5400000	8200000	12000000	8100000	3000000	9000000	343670000	343670000	1.725e+09	1432600000	1432600000	1432600000	41431000	41431000	41431000	25521000	18864000	18864000
Q03113	130000000	130000000	61000000	19000000	19000000	75000000	10000000	83000000	35000000	20000000	20000000	56000000	43635000	18408000	23737000	33761000	16168000	16168000	8116500	64350000	33748000	52007000	46940000	59894000
Q03169	110000000	9600000	6100000	3800000	3800000	3800000	100000000	4700000	100000000	95000000	2300000	2300000	1192200000	1192200000	1224500000	263860000	263860000	263860000	22341000	29037000	29037000	17709000	15525000	17709000
Q04837	45000000	45000000	36000000	7300000	19000000	25000000	32000000	14000000	110000000	20000000	20000000	35000000	56548000	56548000	56548000	50726000	50726000	50726000	40444000	44054000	32181000	2745900	96963000	33210000
Q05331	130000000	130000000	130000000	32000000	32000000	32000000	10000000	10000000	10000000	9500000	9500000	9500000	43635000	18408000	23737000	33761000	16168000	16168000	8116500	64350000	33748000	52007000	46940000	59894000
Q05519	120000000	120000000	16000000	20000000	26000000	27000000	8200000	12000000	9900000	12000000	16000000	16000000	650580000	650580000	809020000	809020000	809020000	809020000	19999000	11739000	11739000	8982200	8982200	4278700
Q05682	7800000	7800000	7800000	87000000	87000000	87000000	12000000	12000000	15000000	6300000	6300000	2500000	991680000	991680000	991680000	1432600000	1432600000	1432600000	32441000	37488000	37488000	8793500	8793500	8793500
Q05BR2	250000000	39000000	36000000	27000000	27000000	150000000	12000000	110000000	52000000	34000000	34000000	110000000	1.5194e+09	1.5194e+09	938730000	11486000	11486000	11486000	25317000	29559000	29559000	33633000	33633000	68783000
Q05BV1	19000000	17000000	17000000	22000000	15000000	15000000	9700000	9700000	9000000	81000000	16000000	16000000	32978000	32978000	32978000	9841700000	9841700000	9841700000	51167000	50055000	42168000	48320000	48320000	35765000
Q05BX4	190000000	200000000	45000000	42000000	39000000	240000000	28000000	42000000	60000000	53000000	22000000	54000000	1.7628e+09	971670000	601320000	1175600000	241540000	2173300	2.0271e+09	3.0228e+09	2386900000	86326000	2755700000	2354100000
Q05BZ5	21000000	21000000	17000000	15000000	7500000	7500000	6600000	11000000	9800000	8400000	7300000	7300000	21843000	17729000	17729000	28215000	28215000	28215000	35018000	48125000	45192000	18864000	18864000	27478000
Q05CK9	190000000	140000000	110000000	84000000	67000000	110000000	32000000	82000000	96000000	51000000	51000000	87000000	274110000	114110000	98216000	166940000	26760000	26760000	338950000	349110000	209170000	20316000	391400000	259990000
Q05CN7	57000000	57000000	57000000				12000000	12000000	12000000	8300000	8300000	32000000	15950000	15950000	15950000	2.0149e+09	2.0149e+09	2.0149e+09	58835000	55130000	55130000	68783000	68783000	51257000
Q05CU6	34000000	28000000	28000000	4000000	4000000	4500000	110000000	110000000	20000000	12000000	12000000	12000000	133820000	133820000	176660000	47116000	18824000	18824000	53348000	25119000	47146000	18359000	18359000	76732000
Q05D06	23000000	31000000	31000000	180000000	180000000	4000000	100000000	100000000	12000000	9900000	9900000	9900000	632180000	632180000	783500000	783500000	783500000	783500000	19903000	23403000	23403000	33633000	33633000	51257000
Q05D08	130000000	64000000	51000000	48000000	43000000	81000000	39000000	84000000	36000000	24000000	60000000	64000000	15050000	15050000	15050000	1.6419e+09	1.6419e+09	1.6419e+09	22607000	11018000	11018000	114010000	114010000	58909000
Q05D43	52000000	26000000	17000000			44000000	11000000	34000000	27000000	21000000	21000000	46000000	337490000	165740000	74517000	113350000	34552000	34552000	411600000	540230000	395780000	518020000	518020000	404510000
Q05D48	43000000	44000000	44000000	18000000	18000000	36000000	6400000	6400000	31000000	14000000	14000000	14000000	5400600000	2.958e+09	2.0559e+09	3.5414e+09	398160000	48339000	6.9776e+09	13555000000	6.5358e+09	416710000	7.6503e+09	7.4979e+09
Q05D91	87000000	60000000	27000000	37000000	22000000	35000000	18000000	25000000	42000000	33000000	20000000	32000000	452210000	452210000	1109700000	1109700000	1109700000	1109700000	17445000	96185000	96185000	25521000	25521000	25521000
Q05DA4	120000000	120000000	120000000	73000000	73000000	7000000	13000000	13000000	13000000	2400000	2400000	2400000	235840000	235840000	235840000	235840000	235840000	235840000	13341000	10475000	10475000	114010000	114010000	114010000
Q05DF3	72000000	52000000	28000000	36000000	18000000	14000000	10000000	11000000	10000000	84000000	84000000	21000000	274110000	114110000	98216000	166940000	26760000	26760000	338950000	349110000	209170000	20316000	391400000	259990000
Q05DN7	29000000	72000000	30000000	34000000	20000000	20000000	17000000	17000000	37000000	23000000	23000000	21000000	9673700	9673700	9673700	5291100	5291100	5291100	13354000	42343000	12644000	125030000	125030000	7153200
Q06265	12000000	12000000	12000000	22000000	22000000	22000000	13000000	17000000	14000000	8400000	10000000	10000000	5291100	5291100	5291100	2310100000	2310100000	2310100000	53221000	41264000	41264000	14610000	14610000	7571700
Q06830	160000000	77000000	57000000	58000000	39000000	46000000	21000000	35000000	43000000	41000000	28000000	41000000	2453100000	2453100000	1.0007e+09	961020000	961020000	961020000	28561000	49079000	30083000	8793500	17945000	48965000
Q07020	84000000	84000000	29000000	28000000	28000000	98000000	10000000	10000000	25000000	73000000	73000000	12000000	21740000	21740000	21740000	10204000	10204000	10204000	60731000	60731000	60731000	68783000	18864000	6411600
Q07955	88000000	83000000	79000000	36000000	57000000	61000000	35000000	59000000	31000000	27000000	31000000	70000000	632180000	632180000	9673700	1109700000	1109700000	1109700000	43009000	43009000	43009000	18864000	18864000	3000000
Q08170	120000000	120000000	68000000		57000000	73000000	59000000	59000000	77000000	36000000	37000000	130000000	2.0149e+09	2.0149e+09	2310100000	938730000	938730000	938730000	37361000	37361000	37361000	18864000	18864000	5585700
Q08211	110000000	97000000	72000000	73000000	49000000	75000000	46000000	73000000	48000000	42000000	46000000	56000000	148760000	97580000	49320000	127830000	25083000	25083000	289130000	362280000	266480000	66863000	325920000	243500000
Q08AM6	100000000	100000000	3000000	73000000	73000000	7200000	13000000	13000000	13000000	8400000	8400000	8400000	731130000	456430000	426220000	519180000	42470000	42470000	881250000	1.5247e+09	694230000	84180000	959940000	1380500000
Q08ES8	210000000	80000000	84000000	29000000	29000000	150000000	52000000	52000000	27000000	52000000	52000000	66000000	337490000	337490000	1.566e+09	1200700000	1200700000	1200700000	40444000	27829000	27829000	114010000	114010000	44959000
Q08ET0	13000000	13000000	6400000	4000000	4000000	17000000	13000000	13000000	13000000	12000000	12000000	12000000	650580000	650580000	10204000	1192200000	1192200000	1192200000	44026000	5650000	5650000	5048300	114010000	47637000
Q09161	23000000	8200000	8200000	28000000	28000000	73000000	12000000	12000000	10000000	80000000	80000000	80000000	1.566e+09	1.566e+09	1.6419e+09	1200700000	1200700000	1200700000	36778000	36778000	36778000	18359000	18359000	18359000
Q09666	300000000	160000000	81000000	94000000	77000000	100000000	85000000	85000000	130000000	110000000	91000000	93000000	731130000	456430000	426220000	519180000	42470000	42470000	881250000	1.5247e+09	694230000	84180000	959940000	1380500000
Q0D2M2	230000000	140000000	100000000	48000000	96000000	160000000	150000000	70000000	140000000	280000000	81000000	89000000	2310100000	1094400000	873370000	1.5949e+09	155380000	16559000	1.9791e+09	2420200000	1.9201e+09	19964000	1.5629e+09	1.735e+09
Q0D2Q6	200000000	82000000	80000000	11000000	29000000	240000000	70000000	47000000	50000000	76000000	23000000	77000000	2.0149e+09	2.0149e+09	8591700	12119000	12119000	12119000	41431000	63334000	37473000	18864000	24398000	19270000
Q0EFC9	290000000	120000000	110000000	29000000	35000000	230000000	87000000	36000000	64000000	120000000	120000000	85000000	200210000	32513000	137020000	182010000	6857300	6857300	399010000	794710000	446230000	392460000	392460000	452500000
Q0IIM8	130000000	130000000	35000000	28000000	33000000	33000000	12000000	12000000	12000000	8700000	8700000	31000000	263860000	160990000	113120000	206550000	25140000	25140000	333620000	415310000	293390000	82465000	355640000	401060000
Q0IJ56	71000000	50000000	27000000	29000000	50000000	50000000	35000000	32000000	14000000	840000000	840000000	49000000	79180000	79180000	79180000	51588000	11164000	11164000	60731000	130020000	55802000	5811500	127940000	122430000
Q0QER2	12000000	12000000	12000000	32000000	32000000	88000000	12000000	12000000	12000000	9000000	9000000	9000000	1199600000	1199600000	1199600000	1.0007e+09	1.0007e+09	1.0007e+09	35018000	12499000	12499000	8723500	2745900	7650200
Q0QF12	54000000	55000000	36000000	24000000	19000000	39000000	10000000	30000000	35000000	25000000	8800000	16000000	208730000	25454000	27641000	46112000	13351000	13351000	151420000	187390000	123980000	26455000	218920000	206380000
Q0QF37	350000000	260000000	200000000	30000000	75000000	330000000	56000000	230000000	110000000	85000000	37000000	240000000	21148000	21148000	21148000	12405000	12405000	12405000	69008000	115290000	31607000	5811500	69876000	44424000
Q0VGD6	120000000	100000000	97000000	83000000	49000000	80000000	34000000	79000000	71000000	39000000	33000000	53000000	991680000	991680000	991680000	783500000	783500000	783500000	32467000	11732000	11732000	15193000	15193000	15193000
Q12771	170000000	130000000	79000000	32000000	33000000	160000000	29000000	130000000	54000000	39000000	28000000	140000000	356590000	356590000	1.8577e+09	809020000	809020000	809020000	42182000	31516000	31516000	18864000	70954000	70954000
Q12906	130000000	100000000	76000000	80000000	54000000	85000000	43000000	73000000	72000000	55000000	61000000	58000000	2.0149e+09	2.0149e+09	2310100000	938730000	938730000	938730000	37361000	37361000	37361000	18864000	18864000	5585700
Q13041	160000000	83000000	45000000	53000000	24000000	48000000	22000000	35000000	70000000	34000000	20000000	46000000	9841700000	9841700000	9841700000	2.0149e+09	2.0149e+09	2.0149e+09	52696000	57062000	57062000	114010000	114010000	47637000
Q13233	130000000	27000000	31000000	47000000	40000000	40000000	12000000	12000000	12000000	8600000	39000000	39000000	98049000	40220000	110680000	52155000	52155000	52155000	70097000	36575000	65164000	1542600	56904000	112020000
Q13242	120000000	120000000	35000000	19000000	19000000	23000000	1100000000	1100000000	1100000000	11000000	11000000	18000000	15650000	15650000	15650000	1.8577e+09	1.8577e+09	1.8577e+09	55855000	55855000	55855000	5048300	18359000	6407400
Q13247	62000000	63000000	65000000	26000000	55000000	62000000	46000000	55000000	52000000	32000000	32000000	94000000	783500000	783500000	991680000	991680000	991680000	991680000	20664000	20664000	20664000	2745900	2745900	5811500
Q13283	68000000	66000000	45000000	40000000	35000000	15000000	22000000	39000000	37000000	23000000	23000000	40000000	5400600000	5400600000	9841700000	991680000	991680000	991680000	35328000	117270000	117270000	8982200	8982200	53529000
Q13325	21000000	21000000	21000000	4000000	4000000	12000000	2600000	5400000	2600000	9700000	3000000	6800000	575750000	575750000	1.5194e+09	1.5194e+09	1.5194e+09	1.5194e+09	19647000	20868000	20868000	18359000	18359000	2698400
Q13344	50000000	30000000	30000000			5300000	10000000	1100000	42000000	20000000	20000000	20000000	731130000	731130000	10204000	1199600000	1199600000	1199600000	19647000	51613000	51613000	18359000	18359000	24702000
Q13425	120000000	120000000	4600000	11000000	11000000		10000000	4700000	10000000	9700000	9700000	9700000	321070000	137680000	34986000	192330000	8953400	8953400	422770000	573890000	268930000	5048300	310090000	732070000
Q13616	7900000	7900000	7900000	25000000	25000000	25000000	12000000	12000000	3900000	9500000	9500000	9500000	991680000	26917000	19490000	22875000	9441700	9441700	10936000	10936000	10936000	6407400	1542600	8723500
Q13618	10000000	10000000	6700000				1100000	6700000	1100000		3300000	3300000	38096000	38096000	38096000	6367400	6367400	6367400	44026000	71258000	36274000	6407400	79879000	31471000
Q13620	18000000	7000000	7000000	70000000	70000000	14000000	4200000	7700000	4200000	5100000	4500000	5500000	263860000	263860000	6858700	1.0498e+09	1.0498e+09	1.0498e+09	39126000	77770000	77770000	1542600	36348000	31366000
Q13707	110000000	65000000	43000000	200000000	200000000	4000000	10000000	10000000	10000000	20000000	20000000	51000000	337490000	337490000	991680000	991680000	991680000	991680000	15714000	128960000	61137000	5876500	1542600	17826000
Q13727	300000000	150000000	73000000	88000000	69000000	84000000	85000000	69000000	120000000	110000000	72000000	80000000	1.0498e+09	1.0498e+09	1.0498e+09	961020000	961020000	961020000	32679000	21214000	21214000	68783000	68783000	33633000
Q14019	98000000	72000000	55000000	29000000	39000000	110000000	43000000	43000000	43000000	43000000	37000000	110000000	451620000	451620000	991680000	809020000	809020000	809020000	18908000	20343000	20343000	18864000	18864000	15071000
Q14141	97000000	57000000	47000000	17000000	26000000	56000000	22000000	36000000	19000000	16000000	21000000	63000000	348120000	348120000	1.0007e+09	1.0007e+09	1.0007e+09	1.0007e+09	15879000	15879000	15879000	68783000	1452000	70954000
Q14145	12000000	12000000	12000000	16000000	16000000	16000000	12000000	12000000	12000000	94000000	94000000	94000000	809020000	809020000	809020000	1199600000	1199600000	1199600000	32293000	8239900	8239900	9392000	9392000	9392000
Q14204	130000000	120000000	74000000	91000000	56000000	79000000	45000000	45000000	47000000	30000000	49000000	64000000	56548000	56548000	56548000	50726000	50726000	50726000	40444000	44054000	32181000	96963000	96963000	33210000
Q14258	35000000	29000000	24000000	34000000	34000000	27000000	8100000	24000000	8100000	13000000	17000000	22000000	148480000	16319000	28824000	65144000	65144000	65144000	149510000	149830000	357530000	5876500	47985000	144210000
Q14289	97000000	50000000	32000000	200000000	6800000	74000000	5000000	53000000	17000000	18000000	6900000	74000000	1.6419e+09	1.6419e+09	1.725e+09	1224500000	1224500000	1224500000	42828000	47120000	47120000	5811500	44959000	103080000
Q14315	63000000	37000000	37000000	26000000	10000000	10000000	13000000	7200000	23000000	23000000	8700000	8700000	451620000	451620000	991680000	809020000	809020000	809020000	18908000	20343000	20343000	18864000	18864000	15071000
Q14344	130000000	130000000	61000000	28000000	28000000	75000000	10000000	83000000	35000000	20000000	20000000	56000000	19489000	19489000	19489000	9673700	9673700	9673700	42234000	82211000	48326000	8982200	66365000	59899000
Q14400	84000000	49000000	35000000	19000000	35000000	33000000	22000000	48000000	35000000	21000000	22000000	66000000	56548000	56548000	56548000	50726000	50726000	50726000	40444000	44054000	32181000	31926000	96963000	33210000
Q14566	48000000	21000000	22000000	29000000	16000000	17000000	9800000	21000000	23000000	11000000	18000000	18000000	54320000	28839000	18841000	28787000	28787000	28787000	84458000	117350000	117350000	2302000	77649000	74709000
Q14568	130000000	130000000	130000000	48000000	36000000	36000000	34000000	34000000	110000000	78000000	20000000	20000000	148760000	97580000	49320000	127830000	25083000	25083000	289130000	362280000	266480000	66863000	325920000	243500000
Q14651	15000000	16000000	16000000	4000000	4000000	6300000	11000000	11000000	28000000	9300000	9300000	9300000	9841700000	9841700000	5291100	991680000	991680000	991680000	11656000	15117000	15117000	18359000	18359000	27957000
Q14730	62000000	33000000	28000000	11000000	22000000	35000000	25000000	34000000	13000000	8800000	16000000	41000000	16314000	16314000	16314000	2310100000	2310100000	2310100000	25340000	67256000	52885000	18359000	62374000	20393000
Q14784	110000000	110000000	110000000	2900000	2900000	2900000	10000000	10000000	10000000	9800000	9800000	9800000	348120000	202310000	161190000	191570000	78810000	78810000	289830000	335790000	320120000	56776000	338070000	247380000
Q14917	5300000	7300000	7300000	11000000	11000000	25000000	1100000000	1100000000	1100000000	94000000	94000000	94000000	110980000	72737000	43124000	21417000	21417000	21417000	135770000	164600000	164600000	14610000	118500000	118300000
Q14978	10000000	6500000	7700000	6300000	6300000	9800000	3500000	9300000	4200000	5100000	3500000	6100000	263860000	263860000	263860000	263860000	263860000	263860000	13341000	13341000	13341000	18864000	18864000	24046000
Q14CR0	120000000	120000000	11000000	11000000	6600000	6600000	12000000	12000000	12000000	85000000	85000000	85000000	108650000	41709000	13907000	21749000	21749000	21749000	123500000	114590000	114180000	10047000	174320000	213020000
Q14CX7	3900000	3900000	3900000	4000000	4000000	88000000	11000000	11000000	11000000	80000000	80000000	80000000	235840000	126710000	126710000	123280000	9955800	9955800	350270000	570390000	47269000	82465000	316270000	660110000
Q15008	83000000	61000000	41000000	13000000	17000000	64000000	11000000	45000000	19000000	12000000	12000000	42000000	348120000	348120000	961020000	1432600000	1432600000	1432600000	24180000	14089000	14089000	18864000	18864000	18359000
Q15046	57000000	41000000	22000000	31000000	17000000	35000000	13000000	20000000	24000000	16000000	11000000	23000000	10204000	10204000	10204000	6858700	6858700	6858700	53821000	53821000	53821000	18864000	18864000	35352000
Q15084	150000000	96000000	91000000	47000000	46000000	82000000	42000000	85000000	51000000	42000000	38000000	100000000	151180000	64602000	23913000	84325000	84325000	84325000	263350000	288230000	168560000	49213000	208630000	200900000
Q15149	98000000	64000000	100000000	87000000	63000000	53000000	46000000	65000000	68000000	55000000	50000000	48000000	1.725e+09	1.725e+09	14019000	32185000	32185000	32185000	67235000	94243000	61154000	68759000	68759000	31197000
Q15156	13000000	13000000	13000000	74000000	74000000	74000000	10000000	10000000	53000000	98000000	98000000	98000000	263860000	263860000	6858700	1.0498e+09	1.0498e+09	1.0498e+09	39126000	77770000	77770000	1542600	36348000	31366000
Q15293	44000000	45000000	22000000	8600000	46000000	46000000	42000000	57000000	35000000	9300000	27000000	52000000	451620000	451620000	2310100000	961020000	961020000	961020000	19999000	69127000	16094000	29708000	29708000	114010000
Q15300	110000000	110000000	110000000	25000000	25000000	25000000	11000000	11000000	11000000	9700000	9700000	9700000	98049000	40220000	110680000	52155000	52155000	52155000	70097000	36575000	65164000	1542600	56904000	112020000
Q15374	64000000	30000000	21000000	12000000	12000000	26000000	5700000	24000000	13000000	14000000	25000000	25000000	961020000	961020000	1.8577e+09	1.566e+09	1.566e+09	1.566e+09	36485000	58660000	55430000	14610000	66847000	28511000
Q15399	5400000	5400000	5400000	8600000	8600000	8600000	12000000	12000000	12000000	81000000	81000000	81000000	16275000000	10229000000	7.4554e+09	12363000000	2.0867e+09	422810000	23483000000	30794000000	21733000000	4982800000	26369000000	25964000000
Q15417	76000000	76000000	76000000			30000000	11000000	32000000	11000000	8700000	8700000	43000000	21417000	21417000	21417000	10204000	10204000	10204000	20664000	20664000	39409000	18359000	18359000	18864000
Q15454	11000000	19000000	13000000	11000000	13000000	21000000	8500000	8500000	7400000	80000000	9700000	9700000	1.5194e+09	669290000	435970000	1.0649e+09	34437000	34437000	2580000000	3.4649e+09	1383800000	38146000	2280400000	1.7956e+09
Q15691	81000000	84000000	95000000	40000000	55000000	81000000	36000000	92000000	35000000	29000000	37000000	99000000	16845000	16845000	12967000	11713000	11713000	11713000	43009000	63288000	63288000	33633000	76399000	76399000
Q15758	33000000	25000000	8300000	14000000	12000000	17000000	9000000	18000000	21000000	15000000	7900000	18000000	1192200000	598510000	349900000	930280000	82176000	82176000	1379800000	3.3127e+09	1201200000	17982000	2.0575e+09	1.7156e+09
Q15759	81000000	64000000	60000000	63000000	32000000	69000000	19000000	45000000	23000000	16000000	16000000	61000000	451620000	40996000	34637000	19385000	19385000	19385000	141430000	103500000	174700000	14610000	149230000	125830000
Q15785	14000000	14000000	14000000	11000000	11000000	73000000	10000000	12000000	10000000	8700000	8700000	16000000	80975000	80975000	18540000	33040000	33040000	33040000	81274000	65194000	59327000	2745900	144300000	97394000
Q15916	120000000	120000000	120000000	25000000	25000000	38000000	100000000	100000000	100000000	8100000	8100000	8100000	564050000	292720000	305950000	660680000	69779000	69779000	708370000	768770000	563590000	51257000	666740000	527380000
Q16187	23000000	23000000	26000000	200000000	200000000	11000000	24000000	24000000	24000000	13000000	13000000	13000000	76852000	24407000	24407000	69041000	69041000	69041000	53221000	103560000	47436000	25521000	56931000	47177000
Q16206	110000000	110000000	5600000	29000000	29000000	200000000	100000000	100000000	100000000	8500000	8500000	8500000	419810000	419810000	2.0149e+09	938730000	938730000	8385200	111930000	24551000	24551000	18864000	18864000	163560000
Q16222	58000000	18000000	14000000	28000000	22000000	19000000	16000000	17000000	6600000	12000000	19000000	29000000	10204000	10204000	10204000	6367400	6367400	6367400	53348000	53348000	53348000	18864000	18864000	35352000
Q16236	31000000	36000000	6300000	19000000	19000000	8600000	1100000	1100000	1100000	20000000	20000000	20000000	54320000	28839000	18841000	28787000	28787000	28787000	84458000	117350000	117350000	2302000	77649000	74709000
Q16444	12000000	12000000	12000000	200000000	200000000	7000000	13000000	15000000	13000000	1800000	1800000	1800000	2.0149e+09	2.0149e+09	2.0149e+09	1.6419e+09	1.6419e+09	1.6419e+09	32293000	46082000	8436100	2745900	10507000	19001000
Q16629	76000000	63000000	76000000	31000000	39000000	79000000	38000000	82000000	32000000	26000000	28000000	71000000	263860000	263860000	783500000	783500000	783500000	783500000	13554000	6265700	6265700	5876500	1542600	5876500
Q16650	170000000	120000000	69000000	87000000	45000000	63000000	27000000	33000000	70000000	37000000	18000000	57000000	419810000	217190000	144500000	357250000	357250000	357250000	355400000	500020000	727570	5202800	368360000	431890000
Q16719	120000000	16000000	16000000	29000000	29000000	46000000	12000000	12000000	12000000	2600000	2600000	2600000	2310100000	2310100000	2453100000	961020000	961020000	961020000	37710000	37710000	37710000	18864000	18864000	19353000
Q16762	100000000	100000000	100000000	7000000	7000000	37000000	10000000	26000000	10000000	83000000	83000000	83000000	1.5194e+09	669290000	435970000	1.0649e+09	34437000	34437000	2580000000	3.4649e+09	1383800000	38146000	2280400000	1.7956e+09
Q16878	160000000	160000000	130000000	150000000	99000000	100000000	69000000	100000000	100000000	41000000	110000000	110000000	17684000	17684000	12503000	29255000	29255000	29255000	35386000	76615000	76615000	5048300	114010000	32224000
Q16881	34000000	34000000	34000000	13000000	13000000	8600000	1100000	16000000	1100000	9700000	9700000	9700000	568740000	568740000	1192200000	991680000	991680000	991680000	28728000	28728000	28728000	68783000	68783000	33633000
Q1AHP8	100000000	100000000	100000000	43000000	43000000	25000000	1100000000	1100000000	1100000000	8900000	23000000	23000000	45742000	27607000	16867000	18715000	18715000	18715000	111930000	68941000	56790000	2745900	81379000	365020000
Q1JUQ4	71000000	71000000	71000000	17000000	17000000	74000000	13000000	13000000	13000000	47000000	47000000	47000000	263860000	263860000	7806900	1082500000	1082500000	1082500000	39545000	39545000	39545000	8982200	8793500	15193000
Q1L838	15000000	15000000	7500000	8600000	5000000	8500000	5100000	6600000	5100000	4800000	5000000	6800000	15863000	11552000	11552000	10204000	10204000	10204000	32679000	30768000	17304000	11699000	25418000	50995000
Q1WWK5	46000000	37000000	37000000	11000000	11000000	7000000	12000000	12000000	8100000	20000000	20000000	20000000	28953000	28953000	28953000	17400000	17400000	17400000	77728000	48743000	48743000	33633000	44959000	44959000
Q1XBU6	71000000	50000000	27000000	29000000	50000000	50000000	35000000	32000000	14000000	84000000	84000000	49000000	24543000	24543000	24543000	24769000	24769000	24769000	83480000	45331000	49689000	33633000	33444000	33444000
Q2F831	120000000	39000000	24000000	4000000	9400000	96000000	5000000	63000000	25000000	36000000	11000000	86000000	24002000	24002000	24002000	29813000	29813000	29813000	64714000	74382000	78617000	2302000	29560000	20912000
Q2F832	49000000	23000000	16000000	19000000	19000000	26000000	13000000	13000000	13000000	11000000	11000000	34000000	56548000	56548000	56548000	50726000	50726000	50726000	40444000	44054000	32181000	31926000	96963000	33210000
Q2F839	120000000	120000000	120000000	28000000	48000000	28000000	5500000	5500000	88000000	44000000	44000000	44000000	133800000	59687000	13101000	106020000	106020000	106020000	116210000	309620000	173730000	14610000	195010000	145040000
Q2HJC8	23000000	18000000	11000000	6600000	6600000	6600000	11000000	11000000	8000000	6500000	4400000	4400000	199340000	36375000	14984000	97747000	97747000	2804700	243110000	180350000	180660000	5811500	128120000	123820000
Q2NKY5	91000000	67000000	11000000	13000000	13000000	60000000	11000000	28000000	27000000	28000000	28000000	36000000	263860000	263860000	1200700000	1082500000	1082500000	1082500000	15714000	13434000	16764000	30610000	30610000	11707000
Q2NNQ7	2500000	2500000	2500000			87000000	11000000	11000000	11000000	80000000	80000000	80000000	1.0007e+09	1.0007e+09	2453100000	1.7628e+09	1.7628e+09	1.7628e+09	45351000	24541000	28930000	8723500	2745900	13892000
Q2PS10	93000000	130000000	130000000	14000000	14000000	14000000	12000000	12000000	76000000	52000000	52000000	52000000	2453100000	2873300000	5182300000	2510800000	1120100000	294280000	3.2406e+09	3.296e+09	2483700000	23934000	2647000000	4424000000
Q2TBA0	12000000	12000000	12000000	32000000	32000000	73000000	12000000	12000000	12000000	900000000	900000000	900000000	776030000	776030000	1.5194e+09	52080000	52080000	52080000	106860000	25756000	22727000	2140000	2140000	9021900
Q2TNB3	60000000	66000000	35000000	20000000	36000000	63000000	16000000	30000000	8400000	15000000	33000000	26000000	9841700000	9841700000	9841700000	2.0149e+09	2.0149e+09	2.0149e+09	52696000	57062000	57062000	114010000	114010000	47637000
Q2TU34	120000000	83000000	83000000	6600000	6600000	52000000	13000000	13000000	33000000	24000000	24000000	24000000	16314000	16314000	16314000	2310100000	2310100000	2310100000	25340000	67256000	52885000	18359000	62374000	20393000
Q2TU89	25000000	18000000	15000000	13000000	3700000	15000000	6500000	12000000	12000000	5300000	5600000	15000000	56548000	56548000	56548000	50726000	50726000	50726000	40444000	44054000	32181000	96963000	96963000	33210000
Q2VIK8	110000000	110000000	110000000	87000000	87000000	87000000	1100000	1100000	1100000	9700000	9700000	9700000	16845000	16845000	12967000	11713000	11713000	11713000	43009000	63288000	63288000	33633000	76399000	76399000
Q2VIN3	110000000	110000000	110000000	32000000	32000000	11000000	100000000	100000000	100000000	9300000	9300000	9300000	98575000	32093000	18612000	83492000	83492000	83492000	42182000	253010000	35384000	53744000	53744000	72790000
Q2VPJ6	1300000000	1100000000	660000000	800000000	530000000	740000000	360000000	450000000	700000000	460000000	330000000	560000000	1432600000	1432600000	809020000	263860000	263860000	263860000	22607000	9775200	9775200	18864000	18864000	18359000
Q2WGJ6	12000000	12000000	12000000	67000000	67000000	17000000	12000000	12000000	12000000	9000000	9000000	9000000	1224500000	1224500000	1224500000	1082500000	1082500000	1082500000	35328000	35328000	35328000	2302000	2302000	8982200
Q2XPP3	110000000	67000000	67000000	85000000	85000000	64000000	11000000	11000000	11000000	12000000	12000000	12000000	16314000	16314000	16314000	2310100000	2310100000	2310100000	25340000	67256000	52885000	18359000	62374000	20393000
Q2YD88	52000000	41000000	41000000	32000000	19000000	35000000	1100000	13000000	26000000	19000000	6300000	28000000	452210000	452210000	9295000	15050000	15050000	15050000	65814000	28431000	22678000	82465000	26716000	11102000
Q2YS46	120000000	120000000	120000000	43000000	43000000	11000000	100000000	7900000	100000000	8100000	8100000	8100000	20207000000	15556000000	12329000000	22951000000	2667200000	1.041e+09	52328000000	89223000000	52933000000	4700700000	68453000000	62353000000
Q304Z4	110000000	110000000	110000000	17000000	17000000	17000000	52000000	52000000	52000000	900000000	52000000	52000000	321070000	137680000	34986000	192330000	8953400	8953400	422770000	573890000	268930000	5048300	310090000	732070000
Q32P45	68000000	66000000	45000000	40000000	35000000	35000000	22000000	39000000	37000000	22000000	23000000	40000000	24303000	24303000	24303000	24195000	24195000	24195000	40176000	17800000	17800000	51257000	45888000	51257000
Q32Q12	460000000	230000000	180000000	54000000	72000000	480000000	150000000	60000000	82000000	220000000	90000000	170000000	776030000	776030000	961020000	961020000	961020000	961020000	17445000	15690000	15161000	5876500	19922000	24046000
Q3B787	13000000	13000000	13000000	74000000	74000000	74000000	100000000	100000000	100000000	840000000	6400000	6400000	32276000	32276000	15996000	18210000	18210000	18210000	44205000	75862000	75862000	30610000	30610000	30610000
Q3B7A3	94000000	48000000	32000000			61000000	11000000	52000000	12000000	23000000	23000000	36000000	19314000	19314000	19314000	6858700	6858700	6858700	32467000	29485000	33045000	1167800	37242000	1167800
Q3B7B9	73000000	27000000	17000000	53000000	37000000	29000000	20000000	23000000	20000000	16000000	17000000	30000000	317720000	317720000	1432600000	48146000	48146000	48146000	93265000	200750000	22345000	15525000	97822000	230270000
Q3B834	68000000	62000000	52000000	15000000	25000000	66000000	16000000	16000000	25000000	21000000	14000000	32000000	2310100000	2310100000	2310100000	1.725e+09	1.725e+09	1.725e+09	32293000	46082000	8436100	5811500	10507000	19001000
Q3B867	60000000	50000000	51000000	39000000	30000000	42000000	28000000	35000000	34000000	17000000	30000000	32000000	938730000	938730000	1.7628e+09	1.5194e+09	1.5194e+09	1.5194e+09	44721000	44721000	44721000	995330000	995330000	68783000
Q3BDU5	89000000	120000000	120000000	8600000	8600000	180000000	110000000	110000000	83000000	51000000	51000000	51000000	1.7628e+09	1.7628e+09	1.8577e+09	783500000	783500000	783500000	21405000	21405000	21405000	18864000	18864000	39201000
Q3KQU3	13000000	9900000	9900000	29000000	29000000	30000000	13000000	13000000	13000000	9700000	9700000	9700000	15950000	15950000	15950000	2.0149e+09	2.0149e+09	2.0149e+09	58835000	55130000	55130000	68783000	68783000	51257000
Q3KQV9	14000000	14000000	14000000	8600000	8600000	7000000	3900000	3900000	3900000	8900000	6500000	6500000	317720000	13235000	13235000	10248000	10248000	10248000	64254000	38125000	24068000	68783000	27696000	35729000
Q3KQZ8	27000000	12000000	12000000	11000000	11000000		11000000	11000000	11000000	8600000	8600000	8600000	1.566e+09	1.566e+09	1.566e+09	7806900	7806900	7806900	49190000	49190000	60976000	29708000	29708000	29708000
Q3LIE9	94000000	48000000	32000000			61000000	11000000	29000000	12000000	23000000	23000000	37000000	1.725e+09	1.725e+09	1.725e+09	10204000	10204000	10204000	49190000	118760000	94035000	31926000	31926000	38419000
Q3MI39	460000000	340000000	380000000	4000000	55000000	340000000	64000000	430000000	170000000	160000000	20000000	420000000	75555000	64484000	64484000	62303000	62303000	62303000	111830000	128840000	128840000	8723500	2745900	2745900
Q3MIH3	720000000	430000000	360000000	320000000	310000000	540000000	290000000	420000000	320000000	320000000	220000000	350000000	961020000	961020000	1.8577e+09	1.566e+09	1.566e+09	1.566e+09	36485000	58660000	55430000	14610000	66847000	28511000
Q3YBA8	100000000	100000000	100000000	43000000	43000000	43000000	13000000	13000000	13000000	8400000	8400000	8400000	2453100000	2453100000	2453100000	1.7628e+09	1.7628e+09	1.7628e+09	50258000	11144000	11144000	11707000	9392000	9392000
Q499G6	29000000	25000000	27000000	21000000	8500000	21000000	11000000	14000000	14000000	13000000	13000000	13000000	1109700000	1109700000	5291100	2310100000	2310100000	2310100000	21411000	27025000	28203000	8982200	26208000	31352000
Q499Y8	13000000	19000000	13000000	63000000	13000000	21000000	8500000	8500000	7400000	7900000	9700000	9700000	575750000	575750000	7806900	51411000	51411000	51411000	21398000	52532000	52532000	52007000	111770000	52007000
Q49A78	58000000	59000000	24000000	23000000	18000000	40000000	14000000	17000000	33000000	19000000	19000000	21000000	263860000	263860000	263860000	263860000	263860000	263860000	12567000	40720000	40720000	14610000	14610000	13933000
Q49A90	610000000	400000000	310000000	260000000	250000000	420000000	200000000	350000000	300000000	290000000	150000000	300000000	75555000	64484000	64484000	62303000	62303000	62303000	111830000	128840000	128840000	8723500	2745900	2745900
Q49AJ9	73000000	66000000	58000000			41000000	11000000	34000000	31000000	31000000	31000000	39000000	16275000000	10229000000	7.4554e+09	12363000000	2.0867e+09	422810000	23483000000	30794000000	21733000000	4982800000	26369000000	25964000000
Q49AK0	35000000	25000000	11000000	12000000	11000000	11000000	11000000	11000000	11000000	7900000	2700000	2700000	94773000	49724000	24246000	100350000	100350000	100350000	85676000	167680000	55943000	8183800	111130000	32441000
Q4G1B8	160000000	85000000	84000000	4000000	24000000	150000000	36000000	56000000	49000000	45000000	27000000	92000000	1.0007e+09	473710000	375850000	849170000	17332000	17332000	1.9523e+09	2241100000	982360000	12966000	1.6841e+09	1.9558e+09
Q4JM47	110000000	110000000	110000000	32000000	32000000	33000000	12000000	12000000	12000000	12000000	12000000	12000000	54303000	38616000	59429000	30831000	30831000	30831000	84654000	84654000	43167000	68783000	33521000	33521000
Q4LE33	11000000	11000000	11000000	20000000	20000000	20000000	17000000	17000000	17000000	85000000	85000000	85000000	1224500000	804430000	627350000	936820000	114080000	15946000	1.9828e+09	3.4873e+09	1.9319e+09	37725000	2616500000	3.1666e+09
Q4VB24	110000000	110000000	16000000	3900000	3900000	3900000	4200000	14000000	4200000	91000000	91000000	8300000	1224500000	804430000	627350000	936820000	114080000	15946000	1.9828e+09	3.4873e+09	1.9319e+09	37725000	2616500000	3.1666e+09
Q4W4Y1	60000000	50000000	26000000	31000000	19000000	42000000	16000000	16000000	28000000	12000000	15000000	20000000	156920000	69282000	49517000	83692000	83692000	83692000	111830000	208810000	156600000	15193000	153760000	111740000
Q504R6	46000000	46000000	46000000	200000000	200000000	40000000	11000000	11000000	11000000	48000000	48000000	48000000	1.7628e+09	1.7628e+09	1.8577e+09	783500000	783500000	783500000	21405000	21405000	21405000	18864000	18864000	39201000
Q52NV4	110000000	110000000	110000000	43000000	43000000	30000000	11000000	16000000	11000000	95000000	20000000	22000000	776030000	573000000	1437800000	877930000	305910000	305910000	949310000	1.0389e+09	910310000	13453000	709220000	1.8763e+09
Q53EM3	12000000	12000000	12000000	7000000	7000000	32000000	28000000	39000000	28000000	9300000	9300000	9300000	2.0149e+09	2.0149e+09	8591700	12119000	12119000	12119000	41431000	63334000	37473000	18864000	24398000	19270000
Q53ER0	43000000	43000000	43000000	13000000	7400000	7400000	11000000	9400000	20000000	8900000	8900000	8900000	1.725e+09	1.725e+09	1.725e+09	10204000	10204000	10204000	49190000	118760000	94035000	31926000	31926000	38419000
Q53ES0	120000000	52000000	52000000	29000000	29000000	40000000	11000000	11000000	39000000	15000000	15000000	15000000	1432600000	1432600000	1432600000	1109700000	1109700000	1109700000	35386000	19880000	19880000	33633000	33633000	38419000
Q53ET8	110000000	110000000	110000000	32000000	32000000	24000000	12000000	12000000	12000000	9900000	9900000	13000000	21148000	21148000	21148000	12405000	12405000	12405000	69008000	115290000	31607000	5811500	69876000	44424000
Q53EU7	81000000	69000000	61000000	630000000	630000000	96000000	11000000	53000000	33000000	33000000	33000000	46000000	1.725e+09	951320000	555410000	965380000	312150000	12725000	1.816e+09	2836300000	2350800000	32588000	2584500000	2642500000
Q53EY8	29000000	25000000	25000000	13000000	13000000	32000000	12000000	12000000	12000000	8700000	8700000	8700000	29602000	29602000	29602000	2453100000	2453100000	2453100000	24180000	57227000	52729000	18864000	58334000	28722000
Q53F55	16000000	16000000	16000000			15000000	12000000	12000000	12000000	21000000	21000000	21000000	991680000	991680000	1082500000	1082500000	1082500000	1082500000	21411000	20277000	20277000	18864000	18864000	46533000
Q53F90	89000000	64000000	47000000	48000000	44000000	35000000	35000000	29000000	31000000	20000000	25000000	47000000	33599000	33599000	33599000	5291100	5291100	5291100	59559000	46602000	48355000	68783000	34771000	52822000
Q53FA3	99000000	200000000	47000000	51000000	52000000	96000000	18000000	35000000	73000000	61000000	13000000	41000000	69665000	69665000	13926000	23575000	23575000	23575000	19903000	101370000	46316000	18864000	14628000	136200000
Q53FC7	130000000	180000000	41000000	32000000	38000000	90000000	14000000	34000000	140000000	85000000	12000000	37000000	40757000	40757000	40757000	6858700	6858700	6858700	117150000	206950000	110520000	5048300	119670000	168440000
Q53FE1	12000000	12000000	2500000	29000000	29000000	11000000	10000000	10000000	10000000	92000000	92000000	92000000	62282000	62282000	15467000	74890000	74890000	74890000	169840000	132940000	85185000	14610000	111690000	130480000
Q53FF5	59000000	43000000	43000000	7300000	7300000	29000000	20000000	35000000	20000000	8900000	8900000	44000000	5400600000	5400600000	5400600000	1.8577e+09	1.8577e+09	1.8577e+09	51167000	11144000	11144000	82465000	82465000	82465000
Q53FG3	170000000	130000000	99000000	21000000	43000000	140000000	40000000	150000000	51000000	36000000	27000000	130000000	991680000	991680000	2310100000	1.725e+09	1.725e+09	1.725e+09	45324000	40663000	40663000	49213000	19625000	4170000
Q53FG5	63000000	40000000	44000000	41000000	41000000	38000000	18000000	32000000	31000000	15000000	17000000	36000000	348120000	348120000	1.7628e+09	783500000	783500000	783500000	42081000	42081000	42081000	82465000	62482000	82465000
Q53FI1	180000000	45000000	36000000	38000000	26000000	27000000	18000000	26000000	80000000	44000000	18000000	47000000	17684000	17684000	12503000	29255000	29255000	29255000	35386000	76615000	76615000	5048300	114010000	32224000
Q53FN0	110000000	150000000	150000000	72000000	120000000	100000000	94000000	91000000	44000000	48000000	50000000	120000000	26945000	26945000	26945000	2.0149e+09	2.0149e+09	2.0149e+09	54321000	100070000	50220000	18864000	91812000	111320000
Q53FS4	120000000	120000000	34000000	7200000	7200000	28000000	19000000	39000000	15000000	8500000	8500000	8500000	10530000	10530000	10530000	10204000	10204000	10204000	44721000	143290000	34579000	30610000	41459000	24444000
Q53FS6	1100000000	920000000	660000000	490000000	500000000	1800000000	240000000	950000000	600000000	380000000	160000000	1100000000	1.6419e+09	115980000	65425000	2.1156e+09	2.1156e+09	4060400	3.4775e+09	4374800000	3.5801e+09	551950000	3.8289e+09	3.3787e+09
Q53FV0	46000000	46000000	46000000	7200000	18000000	34000000	9300000	51000000	19000000	10000000	8300000	26000000	26234000	19740000	19740000	28204000	28204000	28204000	46081000	43747000	55263000	14610000	14610000	65824000
Q53FW2	76000000	45000000	52000000	23000000	23000000	51000000	12000000	40000000	25000000	11000000	11000000	36000000	1109700000	1109700000	1200700000	235840000	235840000	235840000	22338000	31652000	31652000	8174200	2698400	23114000
Q53G58	76000000	28000000	27000000	63000000	11000000	36000000	11000000	18000000	17000000	18000000	18000000	45000000	10530000	10530000	10530000	10204000	10204000	10204000	44721000	143290000	34579000	30610000	41459000	24444000
Q53G92	51000000	51000000	51000000	70000000	70000000	23000000	12000000	35000000	11000000	5000000	5000000	12000000	263860000	263860000	7806900	1082500000	1082500000	1082500000	39545000	39545000	39545000	8982200	8793500	15193000
Q53GA7	2100000000	1100000000	820000000	440000000	570000000	1200000000	410000000	810000000	400000000	430000000	440000000	1200000000	235840000	235840000	1109700000	991680000	991680000	991680000	15714000	13434000	16764000	5048300	114010000	11707000
Q53GB3	12000000	12000000	6400000	4000000	4000000	17000000	13000000	13000000	13000000	12000000	12000000	12000000	72914000	17397000	12999000	22919000	22919000	22919000	93265000	177240000	72592000	15193000	148510000	130250000
Q53GC8	120000000	120000000	120000000	67000000	67000000	74000000	13000000	11000000	13000000	85000000	85000000	85000000	1.725e+09	1.725e+09	1.7628e+09	1.5194e+09	1.5194e+09	1.5194e+09	7963000	15762000	15762000	14610000	14610000	12340000
Q53GD7	32000000	16000000	21000000	4000000	22000000	26000000	18000000	23000000	18000000	8300000	13000000	19000000	1109700000	1109700000	1200700000	235840000	235840000	235840000	22338000	31652000	31652000	8174200	2698400	23114000
Q53GE3	110000000	110000000	110000000	74000000	74000000	2900000	10000000	28000000	10000000	8500000	12000000	12000000	26463000	26463000	26463000	1.7628e+09	1.7628e+09	1.7628e+09	36778000	51639000	51639000	2745900	33068000	32024000
Q53GE9	2000000000	1100000000	770000000	390000000	500000000	1400000000	430000000	990000000	410000000	430000000	610000000	1500000000	991680000	396530000	163130000	752180000	752180000	51929000	828760000	1261600000	845200000	1167800	858790000	336280000
Q53GF8	18000000	18000000	18000000	13000000	13000000	8200000	100000000	13000000	100000000	8900000	8900000	8900000	5291100	5291100	5291100	2310100000	2310100000	2310100000	53221000	41264000	41264000	14610000	14610000	7571700
Q53GL5	12000000	12000000	12000000			24000000	12000000	11000000	12000000	8500000	8500000	8500000	520740000	520740000	1.0498e+09	961020000	961020000	961020000	25340000	13771000	13771000	33633000	14681000	8144100
Q53GN6	59000000	10000000	10000000	7000000	7000000	32000000	4300000	26000000	4300000	6500000	18000000	35000000	126030000	78629000	26290000	122660000	122660000	122660000	84458000	245780000	108470000	6407400	97960000	89405000
Q53GP0	110000000	110000000	110000000	25000000	25000000	25000000	11000000	11000000	19000000	8900000	8900000	8900000	151180000	64602000	23913000	84325000	84325000	84325000	263350000	288230000	168560000	49213000	208630000	200900000
Q53GQ8	110000000	110000000	110000000	67000000	67000000	67000000	10000000	10000000	10000000	8400000	8400000	8400000	1109700000	1109700000	5291100	2310100000	2310100000	2310100000	21411000	27025000	28203000	8982200	26208000	31352000
Q53GT4	48000000	39000000	39000000	32000000	32000000	32000000	10000000	10000000	23000000	24000000	11000000	11000000	43635000	18408000	23737000	33761000	16168000	16168000	8116500	64350000	33748000	52007000	46940000	59894000
Q53GX7	160000000	73000000	45000000	75000000	34000000	44000000	32000000	62000000	75000000	52000000	43000000	41000000	1.0007e+09	473710000	375850000	849170000	17332000	17332000	1.9523e+09	2241100000	982360000	12966000	1.6841e+09	1.9558e+09
Q53GY0	64000000	51000000	50000000	35000000	46000000	34000000	19000000	41000000	28000000	13000000	49000000	47000000	21843000	17729000	17729000	28215000	28215000	28215000	35018000	48125000	45192000	33633000	27478000	27478000
Q53GY1	5400000	5400000	5400000	7200000	7200000	7200000	12000000	12000000	12000000	2600000	2600000	2600000	419810000	217190000	144500000	357250000	357250000	357250000	355400000	500020000	727570	5202800	368360000	431890000
Q53GZ6	840000000	650000000	180000000	160000000	150000000	180000000	70000000	140000000	560000000	240000000	71000000	160000000	36862000	8958900	59711000	55496000	55496000	55496000	111990000	145660000	54244000	49213000	78216000	174930000
Q53HA4	71000000	49000000	23000000	21000000	21000000	44000000	28000000	29000000	27000000	40000000	53000000	45000000	2.0149e+09	2.0149e+09	2.0149e+09	1.6419e+09	1.6419e+09	1.6419e+09	32293000	46082000	8436100	2745900	10507000	19001000
Q53HB3	140000000	62000000	25000000	30000000	29000000	49000000	11000000	30000000	53000000	42000000	22000000	33000000	56821000	29303000	30008000	104330000	104330000	104330000	67716000	289420000	57736000	100560000	100560000	84756000
Q53HC2	140000000	64000000	78000000	28000000	18000000	160000000	30000000	23000000	21000000	80000000	3800000	51000000	263860000	263860000	1192200000	1.0007e+09	1.0007e+09	1.0007e+09	15714000	13434000	16764000	6407400	2302000	11707000
Q53HG7	25000000	37000000	37000000	34000000	25000000	25000000	23000000	23000000	40000000	24000000	24000000	24000000	321070000	321070000	10204000	1199600000	1199600000	1199600000	40444000	40444000	40444000	68783000	26450000	25654000
Q53HH4	68000000	66000000	45000000	40000000	35000000	15000000	22000000	39000000	37000000	23000000	23000000	40000000	43635000	18408000	23737000	33761000	16168000	16168000	8116500	64350000	33748000	52007000	46940000	59894000
Q53HJ4	47000000	20000000	20000000	28000000	13000000	18000000	8900000	14000000	27000000	13000000	10000000	15000000	41020000	28711000	20142000	19314000	19314000	19314000	67296000	71425000	76781000	8982200	46794000	82807000
Q53HJ6	1100000000	28000000	28000000	29000000	29000000	33000000	12000000	23000000	12000000	8300000	8300000	19000000	32276000	32276000	15996000	18210000	18210000	18210000	44205000	75862000	75862000	30610000	30610000	30610000
Q53HM6	43000000	29000000	36000000	14000000	21000000	30000000	15000000	28000000	16000000	12000000	16000000	33000000	348120000	348120000	1.7628e+09	783500000	783500000	783500000	42081000	42081000	42081000	82465000	62482000	82465000
Q53Y03	130000000	130000000	130000000	73000000	73000000	73000000	100000000	100000000	100000000	8500000	8500000	8500000	7806900	7806900	7806900	9841700000	9841700000	9841700000	42686000	52282000	52282000	26455000	19552000	26455000
Q53Y06	120000000	28000000	23000000			35000000	13000000	22000000	13000000	81000000	81000000	30000000	133800000	59687000	13101000	106020000	106020000	106020000	116210000	309620000	173730000	14610000	195010000	145040000
Q53Y51	52000000	52000000	52000000	630000000	630000000	630000000	1100000000	1100000000	1100000000	8100000	8100000	8100000	32978000	32978000	32978000	9841700000	9841700000	9841700000	51167000	50055000	42168000	48320000	48320000	35765000
Q53ZP9	11000000	14000000	14000000	5300000	5300000	7100000	12000000	12000000	6000000	52000000	52000000	52000000	108650000	41709000	13907000	21749000	21749000	21749000	123500000	114590000	114180000	10047000	174320000	213020000
Q549N0	430000000	240000000	330000000	58000000	120000000	490000000	190000000	55000000	190000000	290000000	33000000	190000000	1192200000	1192200000	1224500000	263860000	263860000	263860000	22341000	29037000	29037000	17709000	15525000	17709000
Q562R1	590000000	190000000	1100000000	260000000	670000000	410000000	1100000000	540000000	1100000000	110000000	310000000	420000000	520740000	245850000	193000000	347350000	7457600	10097000	708500000	1205700000	721480000	31926000	855250000	762760000
Q569J8	290000000	170000000	160000000	31000000	64000000	210000000	70000000	250000000	82000000	81000000	34000000	200000000	991680000	991680000	991680000	1432600000	1432600000	1432600000	32441000	37488000	37488000	8793500	8793500	8793500
Q56VL3	12000000	2800000	11000000	7300000	7300000	14000000	11000000	11000000	11000000	8500000	8500000	8500000	32276000	32276000	15996000	18210000	18210000	18210000	44205000	75862000	75862000	30610000	30610000	30610000
Q58F05	39000000	23000000	29000000	23000000	14000000	31000000	9700000	17000000	22000000	7500000	11000000	20000000	520740000	245850000	193000000	347350000	7457600	10097000	708500000	1205700000	721480000	31926000	855250000	762760000
Q58FF2	130000000	200000000	110000000	98000000	64000000	130000000	46000000	64000000	120000000	83000000	35000000	66000000	343670000	102350000	39595000	171600000	171600000	5490400	593040000	497630000	429270000	6982600	375190000	210300000
Q58FF4	1200000000	1000000000	750000000	860000000	530000000	720000000	550000000	640000000	680000000	540000000	560000000	730000000	208730000	25454000	27641000	46112000	13351000	13351000	151420000	187390000	123980000	52007000	218920000	206380000
Q58FF9	100000000	140000000	120000000	140000000	93000000	110000000	89000000	100000000	100000000	73000000	85000000	110000000	208730000	25454000	27641000	46112000	13351000	13351000	151420000	187390000	123980000	26455000	218920000	206380000
Q58I18	120000000	120000000	36000000	19000000	19000000	21000000	21000000	33000000	21000000	8800000	8800000	25000000	26866000	26866000	26866000	18058000	18058000	18058000	61316000	80535000	47711000	15193000	50945000	38954000
Q58I21	110000000	24000000	24000000	13000000	13000000	7200000	10000000	10000000	10000000	5900000	5900000	5900000	575750000	445970000	1255300000	424990000	99709000	18992000	586590000	565870000	455450000	463840000	463840000	472040000
Q58I22	110000000	24000000	24000000	7300000	7300000	7200000	10000000	10000000	10000000	5900000	5900000	5900000	200210000	32513000	137020000	182010000	6857300	6857300	399010000	794710000	446230000	392460000	392460000	452500000
Q59EF5	13000000	13000000	120000000		57000000	130000000	59000000	59000000	77000000	70000000	37000000	130000000	451620000	451620000	2310100000	961020000	961020000	961020000	19999000	69127000	16094000	29708000	29708000	114010000
Q59EF6	90000000	110000000	27000000	38000000	15000000	47000000	22000000	19000000	58000000	33000000	13000000	27000000	991680000	991680000	991680000	783500000	783500000	783500000	32467000	11732000	11732000	15193000	15193000	15193000
Q59EG8	170000000	100000000	63000000	80000000	33000000	57000000	34000000	46000000	86000000	37000000	36000000	59000000	62935000	62935000	62935000	9673700	9673700	9673700	61956000	44587000	82799000	49213000	30093000	93065000
Q59EI4	130000000	86000000	42000000	38000000	30000000	52000000	24000000	37000000	56000000	31000000	27000000	55000000	18715000	18715000	18715000	5291100	5291100	5291100	42183000	42183000	33073000	18353000	18353000	23297000
Q59EI9	40000000	47000000	42000000	13000000	24000000	64000000	9200000	54000000	23000000	24000000	9300000	30000000	263860000	263860000	6858700	1.0498e+09	1.0498e+09	1.0498e+09	39126000	77770000	77770000	1542600	36348000	31366000
Q59EJ3	120000000	210000000	43000000	39000000	46000000	130000000	15000000	29000000	76000000	65000000	12000000	38000000	53710000	53710000	35736000	19696000	19696000	14615000	159090000	296130000	146080000	127080000	127080000	145870000
Q59EL2	14000000	14000000	14000000	11000000	11000000	17000000	10000000	10000000	10000000	98000000	98000000	98000000	45059000	45059000	45059000	63287000	63287000	63287000	19615000	101660000	96055000	69629000	69629000	22702000
Q59EM6	440000000	310000000	360000000	24000000	72000000	240000000	77000000	240000000	200000000	150000000	35000000	350000000	783500000	783500000	991680000	991680000	991680000	991680000	20664000	20664000	20664000	2745900	2745900	5811500
Q59ES1	28000000	2200000	2200000	630000000	630000000	3200000	11000000	11000000	15000000	10000000	10000000	10000000	9841700000	9841700000	5291100	991680000	991680000	991680000	11656000	15117000	15117000	18359000	18359000	27957000
Q59ET0	20000000	22000000	22000000	11000000	11000000	12000000	11000000	11000000	10000000	7900000	7900000	7900000	17684000	17684000	12503000	29255000	29255000	29255000	35386000	76615000	76615000	5048300	114010000	32224000
Q59EU6	63000000	63000000	63000000	43000000	43000000	32000000	12000000	34000000	12000000	8900000	8900000	26000000	36862000	8958900	59711000	55496000	55496000	55496000	111990000	145660000	54244000	49213000	78216000	174930000
Q59EV9	100000000	50000000	59000000	65000000	41000000	72000000	62000000	81000000	32000000	42000000	42000000	66000000	938730000	252130000	89721000	405060000	111540000	111540000	1197400000	2.0433e+09	1133600000	1.4938e+09	1.4938e+09	1.0584e+09
Q59EZ2	130000000	130000000	34000000	89000000	89000000	50000000	120000000	120000000	20000000	8900000	37000000	69000000	235840000	126710000	126710000	123280000	9955800	9955800	350270000	570390000	47269000	82465000	316270000	660110000
Q59EZ5	12000000	1600000	1600000	29000000	29000000	7200000	12000000	12000000	12000000	8800000	8800000	8800000	56821000	29303000	30008000	104330000	104330000	104330000	67716000	289420000	57736000	100560000	100560000	84756000
Q59EZ6	12000000	12000000	31000000	4000000	4000000	8600000	13000000	21000000	13000000	8100000	8100000	12000000	51994000	45332000	53947000	53975000	20806000	20806000	111590000	80986000	66402000	11699000	65041000	121030000
Q59F03	55000000	31000000	67000000	53000000	45000000	38000000	33000000	61000000	27000000	17000000	19000000	34000000	520740000	520740000	5291100	1.0007e+09	1.0007e+09	1.0007e+09	42679000	42679000	42679000	1542600	1542600	82465000
Q59F16	110000000	110000000	110000000	23000000	23000000	23000000	13000000	13000000	13000000	9700000	9700000	19000000	1.6419e+09	1.6419e+09	1.6419e+09	9673700	9673700	9673700	49190000	118760000	94035000	38419000	38419000	38419000
Q59F73	120000000	120000000	120000000	7000000	11000000	11000000	11000000	11000000	11000000	9100000	9100000	9100000	341830000	134330000	109700000	191990000	191990000	8927300	419410000	1.0547e+09	503680000	8615700	455330000	603640000
Q59F85	220000000	220000000	40000000	62000000	62000000	63000000	11000000	76000000	94000000	80000000	84000000	150000000	94773000	49724000	24246000	100350000	100350000	100350000	85676000	167680000	55943000	8183800	111130000	32441000
Q59F96	38000000	18000000	15000000	12000000	7200000	12000000	1100000	10000000	10000000	7900000	4200000	11000000	343670000	102350000	39595000	171600000	171600000	5490400	593040000	497630000	429270000	6982600	375190000	210300000
Q59FA2	88000000	83000000	79000000	36000000	57000000	61000000	35000000	59000000	31000000	27000000	31000000	70000000	61821000	29977000	59894000	60136000	60136000	60136000	111590000	224010000	224010000	18864000	21937000	98410000
Q59FC9	110000000	23000000	23000000	28000000	28000000		13000000	13000000	13000000	9000000	9000000	9000000	419810000	217190000	144500000	357250000	357250000	357250000	355400000	500020000	727570	5202800	368360000	431890000
Q59FF0	91000000	82000000	61000000	63000000	45000000	51000000	39000000	50000000	59000000	45000000	48000000	37000000	53710000	53710000	35736000	19696000	19696000	14615000	159090000	296130000	146080000	127080000	127080000	145870000
Q59FI4	13000000	21000000	7600000	11000000	4000000	15000000	5800000	12000000	6900000	6300000	6000000	9200000	15154000	15154000	15154000	1.725e+09	1.725e+09	1.725e+09	55554000	55554000	55554000	33633000	33633000	33633000
Q59FQ4	82000000	62000000	42000000	30000000	57000000	38000000	50000000	45000000	36000000	36000000	39000000	53000000	54303000	38616000	59429000	30831000	30831000	30831000	84654000	84654000	43167000	68783000	33521000	33521000
Q59FW9		14000000	8500000	4000000	4000000	65000000	11000000	6400000	11000000	9900000	9900000	16000000	1.0007e+09	1.0007e+09	1109700000	1109700000	1109700000	1109700000	21411000	21411000	21411000	14610000	11707000	49213000
Q59FZ0	120000000	120000000	40000000	35000000	37000000	37000000	43000000	43000000	43000000	9000000	44000000	44000000	45059000	45059000	45059000	63287000	63287000	63287000	19615000	101660000	96055000	69629000	69629000	22702000
Q59G24	85000000	85000000	35000000		25000000	39000000	36000000	36000000	36000000	25000000	30000000	54000000	731130000	731130000	1432600000	1109700000	1109700000	1109700000	30395000	25829000	25829000	6407400	38361000	23536000
Q59G46	48000000	48000000	48000000	85000000	85000000	26000000	13000000	33000000	13000000	88000000	17000000	21000000	961020000	354100000	105800000	350360000	94881000	94881000	1419900000	1382300000	801880000	1134300000	1134300000	1.5407e+09
Q59G73	12000000	12000000	12000000	87000000	87000000	88000000	11000000	11000000	11000000	8700000	8700000	8700000	1199600000	1199600000	1199600000	1.0007e+09	1.0007e+09	1.0007e+09	35018000	12499000	12499000	8723500	2745900	7650200
Q59GA1	13000000	13000000	13000000	88000000	88000000	4600000	12000000	12000000	12000000	82000000	82000000	82000000	1.6419e+09	1.6419e+09	1.725e+09	1224500000	1224500000	1224500000	42828000	47120000	47120000	5811500	44959000	103080000
Q59GF8	110000000	89000000	50000000	56000000	37000000	63000000	28000000	29000000	51000000	37000000	28000000	47000000	419810000	419810000	2.0149e+09	938730000	938730000	8385200	111930000	24551000	24551000	18864000	18864000	163560000
Q59GI2	120000000	120000000	120000000	30000000	30000000	43000000	12000000	12000000	12000000	3200000	3200000	3200000	1.5194e+09	1.5194e+09	961020000	263860000	263860000	263860000	13341000	13341000	13341000	33633000	33001000	30610000
Q59GL1	170000000	130000000	120000000	73000000	77000000	99000000	36000000	77000000	87000000	49000000	83000000	100000000	121200000	66136000	23656000	107340000	7904100	7904100	175750000	258220000	161050000	8723500	251440000	251630000
Q59GM9	54000000	88000000	43000000	42000000	25000000	210000000	20000000	31000000	37000000	17000000	19000000	36000000	1.7628e+09	1.7628e+09	1.8577e+09	783500000	783500000	783500000	21405000	21405000	21405000	18864000	18864000	39201000
Q59GP7	100000000	88000000	40000000	29000000	29000000	59000000	100000000	37000000	62000000	44000000	44000000	33000000	650580000	650580000	809020000	809020000	809020000	809020000	19999000	11739000	11739000	8982200	8982200	4278700
Q59GS3	72000000	20000000	13000000	7200000	7200000	41000000	5100000	42000000	5100000	6600000	8300000	38000000	263860000	263860000	263860000	263860000	263860000	263860000	22654000	27689000	27689000	5048300	45286000	86984000
Q59GT1	42000000	37000000	37000000	8400000	8400000	32000000	110000000	110000000	110000000	12000000	12000000	12000000	9276200	6364400	6364400	8996700	8996700	8996700	22392000	30786000	18613000	1542600	16554000	21133000
Q59GU2	110000000	110000000	110000000	7000000	7000000	19000000	100000000	100000000	100000000	9700000	9700000	9700000	1.7628e+09	1.7628e+09	1.7628e+09	10204000	10204000	10204000	49190000	118760000	94035000	29708000	29708000	38419000
Q59GW1	100000000	71000000	75000000	11000000	20000000	140000000	36000000	20000000	43000000	84000000	15000000	70000000	731130000	456430000	426220000	519180000	42470000	42470000	881250000	1.5247e+09	694230000	84180000	959940000	1380500000
Q59GW5	34000000	29000000	24000000	34000000	34000000	27000000	8100000	24000000	17000000	15000000	17000000	22000000	568740000	568740000	1432600000	1432600000	1432600000	1432600000	19615000	20868000	20868000	2698400	2698400	2698400
Q59GX5	120000000	25000000	17000000	16000000	10000000	13000000	9200000	13000000	60000000	30000000	11000000	29000000	26463000	26463000	26463000	1.7628e+09	1.7628e+09	1.7628e+09	36778000	51639000	51639000	2745900	33068000	32024000
Q59GY3	62000000	63000000	65000000	26000000	55000000	62000000	46000000	55000000	52000000	32000000	32000000	94000000	961020000	961020000	961020000	1224500000	1224500000	1224500000	69008000	139010000	72008000	25521000	54966000	93861000
Q59H15	12000000	34000000	34000000	85000000	85000000		1100000	1100000	1100000	91000000	91000000	91000000	11981000	11981000	11981000	13005000	13005000	13005000	30125000	53649000	53649000	38419000	19833000	19922000
Q59H57	50000000	30000000	30000000			5300000	13000000	1100000	42000000	20000000	20000000	20000000	731130000	731130000	1432600000	1109700000	1109700000	1109700000	30395000	25829000	25829000	6407400	38361000	23536000
Q59H62	12000000	19000000	7600000	11000000	4000000	15000000	5800000	12000000	6900000	6300000	6000000	9200000	520740000	520740000	1200700000	1200700000	1200700000	1200700000	18908000	7552400	7552400	68783000	6362100	6362100
Q59H94	63000000	42000000	42000000	29000000	29000000	29000000	17000000	17000000	20000000	21000000	21000000	21000000	21843000	17729000	17729000	28215000	28215000	28215000	35018000	48125000	45192000	18864000	18864000	27478000
Q59H95	19000000	19000000	19000000			6600000	6200000	6200000	10000000	6700000	7600000	11000000	568740000	568740000	6858700	1082500000	1082500000	1082500000	42828000	42828000	42828000	18359000	18359000	16436000
Q59HF3	20000000	20000000	20000000	29000000	29000000	87000000	100000000	100000000	100000000	7900000	7900000	7900000	53710000	53710000	35736000	19696000	19696000	14615000	159090000	296130000	146080000	127080000	127080000	145870000
Q59HH3	66000000	30000000	21000000	18000000	13000000	27000000	7500000	21000000	14000000	13000000	14000000	25000000	10530000	10530000	10530000	10204000	10204000	10204000	44721000	143290000	34579000	30610000	41459000	24444000
Q5D6A5	110000000	100000000	64000000	4000000	25000000	190000000	37000000	12000000	36000000	40000000	17000000	50000000	133800000	59687000	13101000	106020000	106020000	106020000	116210000	309620000	173730000	14610000	195010000	145040000
Q5FWY2	13000000	13000000	61000000	7200000	7200000	75000000	13000000	83000000	35000000	20000000	20000000	56000000	21148000	21148000	21148000	12405000	12405000	12405000	70097000	115290000	31607000	14610000	69876000	44424000
Q5H924	26000000	26000000	26000000	200000000	200000000	19000000	5200000	6600000	4800000	5400000	6200000	5800000	184470000	52654000	51569000	129310000	129310000	129310000	437560000	506540000	278690000	1542600	345810000	265260000
Q5H928	11000000	11000000	11000000	88000000	88000000	18000000	13000000	13000000	13000000	4700000	4700000	4700000	1082500000	1082500000	1082500000	991680000	991680000	991680000	10936000	11421000	11421000	25521000	25521000	19922000
Q5JB53	130000000	130000000	130000000	32000000	32000000	32000000	100000000	100000000	8500000	6300000	6300000	6300000	36715000	52120000	17375000	19155000	19155000	19155000	67296000	99128000	66262000	51257000	51257000	68783000
Q5JRS0	87000000	73000000	40000000	37000000	33000000	67000000	33000000	28000000	41000000	35000000	35000000	35000000	56548000	56548000	56548000	50726000	50726000	50726000	40444000	44054000	32181000	2745900	96963000	33210000
Q5JRX3	130000000	1300000	1300000			200000000	110000000	110000000	110000000	8700000	8700000	8700000	21148000	21148000	21148000	12405000	12405000	12405000	70097000	115290000	31607000	14610000	69876000	44424000
Q5JX52	150000000	100000000	69000000	69000000	53000000	77000000	34000000	71000000	42000000	39000000	45000000	76000000	419810000	419810000	1082500000	1082500000	1082500000	1082500000	17277000	213740000	213740000	14610000	14610000	24116000
Q5M7Z5	34000000	34000000	34000000	13000000	13000000	8200000	100000000	4100000	100000000	7300000	7300000	21000000	991680000	991680000	1082500000	1082500000	1082500000	1082500000	21411000	20277000	20277000	18864000	18864000	46533000
Q5M7Z9	160000000	73000000	45000000	75000000	34000000	44000000	32000000	62000000	75000000	52000000	43000000	41000000	991680000	396530000	163130000	752180000	752180000	51929000	828760000	1261600000	845200000	17709000	858790000	336280000
Q5M9N0	130000000	33000000	33000000	42000000	59000000	17000000	31000000	30000000	31000000	85000000	43000000	43000000	6367400	6367400	6367400	2453100000	2453100000	2453100000	53221000	28231000	28231000	18353000	17709000	18353000
Q5QNZ2	12000000	12000000	12000000	32000000	32000000	16000000	12000000	12000000	12000000	20000000	20000000	20000000	30699000	30699000	10100000	20454000	20454000	20454000	81274000	85041000	85041000	9392000	8982200	125030000
Q5QTS3	130000000	97000000	120000000	33000000	57000000	150000000	52000000	39000000	54000000	98000000	34000000	76000000	341830000	341830000	1.6419e+09	1224500000	1224500000	1224500000	40444000	40444000	40444000	15193000	14610000	25521000
Q5SQT6	190000000	180000000	110000000	58000000	86000000	100000000	77000000	110000000	64000000	39000000	60000000	120000000	15050000	15050000	15050000	1.6419e+09	1.6419e+09	1.6419e+09	22607000	11018000	11018000	114010000	114010000	58909000
Q5SRR8	29000000	29000000	29000000	7200000	7200000	32000000	11000000	14000000	11000000	9300000	9300000	9300000	419810000	217190000	144500000	357250000	357250000	357250000	355400000	500020000	727570	5202800	368360000	431890000
Q5SSV3	29000000	29000000	29000000	11000000	11000000		11000000	14000000	11000000	9300000	9300000	9300000	263860000	160990000	113120000	206550000	25140000	25140000	333620000	415310000	293390000	355640000	355640000	401060000
Q5SU16	820000000	360000000	260000000	120000000	220000000	490000000	130000000	460000000	250000000	160000000	140000000	640000000	632180000	285590000	235880000	305880000	102220000	413420	311310000	631380000	655090000	15525000	349140000	583050000
Q5SZD4	1300000	1300000	1300000	73000000	73000000	32000000	11000000	11000000	11000000	8800000	8800000	8800000	26475000	26475000	26475000	13479000	13479000	13479000	77144000	41568000	41568000	68783000	68783000	38419000
Q5SZX6	140000000	130000000	110000000	130000000	80000000	100000000	52000000	57000000	85000000	36000000	83000000	93000000	632180000	285590000	235880000	305880000	102220000	413420	311310000	631380000	655090000	15525000	349140000	583050000
Q5T2N8	12000000	12000000	4900000	28000000	2000000	2000000	10000000	4600000	10000000	9500000	9500000	9500000	103750000	35773000	34152000	104020000	104020000	104020000	83480000	156780000	85393000	3432200	386430000	137260000
Q5T2X5	130000000	130000000	6000000	4500000	4500000	4500000	11000000	11000000	11000000	79000000	79000000	3000000	520740000	520740000	5291100	1.0007e+09	1.0007e+09	1.0007e+09	42679000	42679000	42679000	1542600	1542600	82465000
Q5T5C7	71000000	49000000	23000000	21000000	21000000	44000000	28000000	29000000	27000000	40000000	53000000	45000000	419810000	419810000	991680000	783500000	783500000	783500000	25203000	14419000	14419000	18864000	18864000	14148000
Q5T621	110000000	110000000	110000000	87000000	87000000	87000000	10000000	10000000	10000000	84000000	84000000	84000000	47208000	47208000	47208000	7806900	7806900	7806900	45470000	56984000	38121000	18864000	34281000	35999000
Q5T712	11000000	36000000	36000000	11000000	11000000	630000000	11000000	11000000	11000000	840000000	840000000	840000000	199340000	36375000	14984000	97747000	97747000	2804700	243110000	180350000	180660000	5811500	128120000	123820000
Q5T765	17000000	17000000	17000000	7300000	7300000	73000000	100000000	100000000	100000000	99000000	99000000	99000000	568740000	568740000	1432600000	1432600000	1432600000	1432600000	19615000	20868000	20868000	2698400	2698400	2698400
Q5T7C4	100000000	71000000	75000000	11000000	20000000	140000000	36000000	20000000	43000000	84000000	15000000	70000000	1.0498e+09	340610000	255870000	594550000	43750000	43750000	1243100000	2548500000	890560000	15064000	1.0312e+09	1118000000
Q5T8U5	38000000	35000000	11000000	13000000	11000000	36000000	7700000	7700000	33000000	22000000	22000000	22000000	101550000	41333000	52025000	88636000	88636000	88636000	216840000	245190000	260970000	30610000	258760000	243290000
Q5TA02	110000000	65000000	50000000	9800000	29000000	87000000	18000000	58000000	27000000	27000000	7000000	86000000	32978000	32978000	32978000	9841700000	9841700000	9841700000	51167000	50055000	42168000	48320000	48320000	35765000
Q5TB52	30000000	23000000	36000000		29000000	29000000	13000000	27000000	11000000	3900000	29000000	37000000	23946000	23946000	12750000	23458000	23458000	23458000	30395000	37507000	61646000	5048300	29708000	5048300
Q5TBN3	92000000	92000000	9500000	24000000	15000000	15000000	13000000	18000000	25000000	7700000	19000000	36000000	17439000	11068000	11068000	11947000	11947000	754130	21859000	33690000	33690000	15193000	29146000	28219000
Q5TBR0	46000000	52000000	22000000		18000000	44000000	5400000	29000000	23000000	14000000	13000000	39000000	10530000	10530000	10530000	10204000	10204000	10204000	44721000	143290000	34579000	30610000	41459000	24444000
Q5TCD1	35000000	32000000	24000000	29000000	14000000	26000000	11000000	19000000	11000000	8500000	8500000	8500000	991680000	26917000	19490000	22875000	9441700	9441700	10936000	10936000	10936000	6407400	1542600	8723500
Q5U071	110000000	110000000	36000000	13000000	13000000	34000000	13000000	13000000	13000000	25000000	25000000	25000000	961020000	354100000	105800000	350360000	94881000	94881000	1419900000	1382300000	801880000	1134300000	1134300000	1.5407e+09
Q5U077	760000000	410000000	310000000	170000000	260000000	500000000	44000000	460000000	160000000	160000000	63000000	520000000	471870000	471870000	1.0007e+09	938730000	938730000	938730000	25317000	28809000	28809000	82465000	82465000	31216000
Q5U0L9	110000000	110000000	110000000	23000000	24000000	24000000	13000000	13000000	13000000	88000000	27000000	27000000	1.566e+09	1.566e+09	1.6419e+09	1200700000	1200700000	1200700000	36778000	36778000	36778000	18359000	18359000	18359000
Q5U5J2	57000000	29000000	31000000	7300000	7300000	32000000	6200000	30000000	13000000	9900000	9900000	38000000	20088000	11344000	11344000	13967000	13967000	13967000	36019000	54168000	25201000	9896300	38503000	29065000
Q5U8W9	160000000	120000000	66000000	39000000	66000000	69000000	62000000	110000000	35000000	37000000	42000000	110000000	84572000	44430000	27298000	73840000	29009000	29009000	106860000	155170000	84535000	14610000	116350000	133680000
Q5VU77	23000000	20000000	18000000	15000000	8600000	9000000	5200000	11000000	8200000	4800000	5500000	12000000	263860000	263860000	6858700	1.0498e+09	1.0498e+09	1.0498e+09	39126000	77770000	77770000	1542600	36348000	31366000
Q5VXN0	110000000	110000000	25000000	5000000	5000000	70000000	13000000	13000000	13000000	8900000	14000000	14000000	140740000	33107000	52106000	130640000	130640000	130640000	639900000	582990000	364690000	26703000	544950000	582300000
Q5VXV3	270000000	110000000	80000000	72000000	61000000	130000000	40000000	130000000	81000000	54000000	43000000	190000000	2310100000	2310100000	2310100000	1.725e+09	1.725e+09	1.725e+09	32293000	46082000	8436100	5811500	10507000	19001000
Q5VYJ5	26000000	26000000	26000000	63000000	63000000	22000000	110000000	24000000	110000000	4600000	30000000	30000000	2453100000	2453100000	1.0007e+09	961020000	961020000	961020000	28561000	49079000	30083000	8793500	17945000	48965000
Q60FE5	140000000	170000000	60000000	89000000	48000000	89000000	33000000	39000000	84000000	75000000	37000000	59000000	809020000	809020000	991680000	991680000	991680000	991680000	20976000	20976000	20976000	5811500	29708000	14610000
Q65ZQ3	120000000	42000000	31000000	4000000	9800000	55000000	10000000	94000000	28000000	19000000	19000000	62000000	520740000	520740000	1082500000	991680000	991680000	991680000	27144000	12824000	12824000	68783000	12670000	12670000
Q66K53	81000000	39000000	40000000	29000000	29000000	58000000	100000000	85000000	40000000	33000000	33000000	78000000	1.0498e+09	1.0498e+09	5400600000	1.8577e+09	1.8577e+09	1.8577e+09	45470000	12961000	12961000	8793500	8793500	8793500
Q68EN4	9600000	9500000	9500000	4000000	4000000	32000000	12000000	12000000	4700000	4400000	4400000	4400000	317720000	13235000	13235000	10248000	10248000	10248000	64254000	38125000	24068000	68783000	27696000	35729000
Q68Y91	10000000	10000000	10000000	5000000	5000000	6500000	11000000	11000000	11000000	8400000	8400000	7900000	1192200000	1192200000	1192200000	991680000	991680000	991680000	32441000	30483000	30840000	14610000	14610000	36723000
Q6AZ91	110000000	110000000	110000000	67000000	67000000	24000000	12000000	12000000	12000000	99000000	99000000	13000000	991680000	991680000	1082500000	1082500000	1082500000	1082500000	21411000	20277000	20277000	18864000	18864000	46533000
Q6AZY7	120000000	120000000	120000000	27000000	23000000	23000000	13000000	13000000	13000000	8900000	8900000	8900000	23946000	23946000	12750000	23458000	23458000	23458000	30395000	37507000	61646000	5048300	29708000	5048300
Q6B514	97000000	57000000	47000000	17000000	26000000	56000000	22000000	36000000	19000000	16000000	21000000	63000000	471870000	471870000	5400600000	991680000	991680000	991680000	42234000	42234000	42234000	125030000	47637000	47637000
Q6B823	450000000	74000000	100000000	55000000	50000000	340000000	100000000	110000000	74000000	290000000	52000000	110000000	20207000000	15556000000	12329000000	22951000000	2667200000	1.041e+09	52328000000	89223000000	52933000000	4700700000	68453000000	62353000000
Q6BAA4	120000000	120000000	37000000	29000000	29000000	13000000	13000000	13000000	13000000	84000000	84000000	84000000	274110000	274110000	809020000	809020000	809020000	809020000	13723000	13723000	13723000	33633000	33633000	13031000
Q6DCA5	13000000	13000000	13000000	34000000	34000000	34000000	10000000	10000000	10000000	9900000	9900000	9900000	39878000	17839000	17839000	10530000	10530000	10530000	37710000	37710000	37710000	30610000	30610000	30610000
Q6DKH2	180000000	140000000	77000000	84000000	38000000	110000000	38000000	60000000	92000000	44000000	33000000	55000000	568740000	326710000	221290000	416210000	139380000	139380000	586170000	762340000	725080000	1.0268e+09	1.0268e+09	938560000
Q6DKJ4	12000000	12000000	18000000	8600000	8600000	16000000	12000000	15000000	12000000	9300000	9300000	20000000	343670000	343670000	1.725e+09	1432600000	1432600000	1432600000	41431000	41431000	41431000	25521000	18864000	18864000
Q6FG99	54000000	54000000	54000000	28000000	28000000	74000000	13000000	13000000	13000000	84000000	84000000	84000000	343670000	343670000	991680000	991680000	991680000	991680000	15714000	15714000	15714000	7153200	2302000	2302000
Q6FGD7	79000000	38000000	29000000		19000000	75000000	17000000	17000000	31000000	39000000	39000000	22000000	263860000	160990000	113120000	206550000	25140000	25140000	333620000	415310000	293390000	355640000	355640000	401060000
Q6FGH5	12000000	12000000	12000000	30000000	30000000	38000000	15000000	15000000	15000000	8500000	8500000	8500000	29075000	29075000	29075000	2310100000	2310100000	3705000	42679000	15941000	15941000	7321600	2698400	2698400
Q6FGX3	110000000	110000000	110000000	73000000	73000000	24000000	12000000	12000000	12000000	9900000	9900000	13000000	22857000	15163000	8413500	19865000	19865000	19865000	45324000	94020000	94020000	82465000	43778000	42601000
Q6FHF5	180000000	100000000	89000000	17000000	31000000	110000000	31000000	120000000	51000000	38000000	21000000	130000000	1.5194e+09	1.5194e+09	938730000	11486000	11486000	11486000	25317000	29559000	29559000	33633000	33633000	68783000
Q6FHK7	44000000	50000000	63000000	110000000	63000000	36000000	31000000	38000000	31000000	9200000	94000000	45000000	1224500000	804430000	627350000	936820000	114080000	15946000	1.9828e+09	3.4873e+09	1.9319e+09	37725000	2616500000	3.1666e+09
Q6FHK8	200000000	64000000	80000000	11000000	29000000	240000000	70000000	47000000	50000000	76000000	23000000	61000000	419810000	419810000	991680000	783500000	783500000	783500000	25203000	14419000	14419000	18864000	18864000	14148000
Q6FHK9	44000000	37000000	24000000	29000000	29000000	63000000	7300000	13000000	8400000	11000000	11000000	19000000	1199600000	749950000	402740000	796010000	108860000	108860000	1.9766e+09	2500300000	1423900000	8085700	2687900000	3.0634e+09
Q6FHP5	46000000	46000000	46000000	11000000	18000000	36000000	9300000	51000000	19000000	7700000	8300000	21000000	938730000	938730000	991680000	991680000	991680000	991680000	21398000	21398000	21398000	14610000	14610000	14610000
Q6FHR4	130000000	19000000	13000000	70000000	13000000	21000000	8500000	8500000	7400000	79000000	9700000	9700000	26945000	26945000	26945000	2.0149e+09	2.0149e+09	2.0149e+09	54321000	100070000	50220000	18864000	91812000	111320000
Q6FHU3	54000000	45000000	43000000	7400000	18000000	49000000	12000000	34000000	20000000	12000000	6200000	45000000	1.725e+09	951320000	555410000	965380000	312150000	12725000	1.816e+09	2836300000	2350800000	32588000	2584500000	2642500000
Q6FHV6	23000000	68000000	17000000	26000000	26000000	34000000	12000000	25000000	12000000	6400000	6400000	31000000	575750000	445970000	1255300000	424990000	99709000	18992000	586590000	565870000	455450000	463840000	463840000	472040000
Q6FHX6	66000000	34000000	30000000	65000000	34000000	42000000	21000000	41000000	16000000	8700000	30000000	50000000	235840000	235840000	6367400	1.0007e+09	1.0007e+09	1.0007e+09	39126000	39126000	39126000	33633000	33633000	13726000
Q6FI03	68000000	66000000	45000000	40000000	35000000	15000000	22000000	39000000	37000000	23000000	23000000	40000000	7806900	7806900	7806900	9841700000	9841700000	9841700000	42686000	52282000	52282000	26455000	19552000	26455000
Q6FIG4	110000000	110000000	110000000	30000000	30000000	48000000	5100000	5100000	5100000	25000000	25000000	25000000	991680000	33009000	75314000	21740000	21740000	21740000	77144000	230350000	230350000	18864000	66319000	39935000
Q6I9V5	40000000	47000000	42000000	13000000	24000000	64000000	9200000	54000000	23000000	24000000	9300000	30000000	24543000	24543000	24543000	24769000	24769000	24769000	83480000	45331000	49689000	33633000	33444000	33444000
Q6I9Y8	12000000	21000000	7600000	11000000	4000000	15000000	5800000	12000000	6900000	6300000	6000000	9200000	263860000	263860000	783500000	783500000	783500000	783500000	13554000	6265700	6265700	5876500	1542600	5876500
Q6IA98	12000000	12000000	12000000	74000000	74000000	74000000	11000000	11000000	11000000	9800000	9800000	9800000	1200700000	503650000	208330000	669940000	60415000	2821700	2.0313e+09	2493200000	1.8963e+09	37194000	2197500000	1.8241e+09
Q6IAU5	57000000	45000000	48000000	46000000	27000000	27000000	16000000	31000000	33000000	16000000	21000000	21000000	1.8577e+09	1.8577e+09	1.8577e+09	1.566e+09	1.566e+09	1.566e+09	49190000	118760000	94035000	15525000	15193000	38419000
Q6IAX2	110000000	110000000	110000000			81000000	10000000	10000000	10000000	51000000	51000000	51000000	1.6419e+09	115980000	65425000	2.1156e+09	2.1156e+09	4060400	3.4775e+09	4374800000	3.5801e+09	551950000	3.8289e+09	3.3787e+09
Q6IAX9	13000000	4500000	4500000	19000000	19000000	67000000	11000000	11000000	3000000	2500000	2500000	2500000	991680000	991680000	2.0149e+09	1.6419e+09	8353600	8353600	31226000	148180000	148180000	49213000	29792000	120720000
Q6IB29	110000000	110000000	110000000	87000000	87000000	87000000	11000000	11000000	11000000	85000000	85000000	11000000	133800000	59687000	13101000	106020000	106020000	106020000	116210000	309620000	173730000	14610000	195010000	145040000
Q6IBG1	110000000	110000000	110000000	43000000	43000000	61000000	11000000	11000000	11000000	8400000	8400000	8400000	343670000	102350000	39595000	171600000	171600000	5490400	593040000	497630000	429270000	6982600	375190000	210300000
Q6IBG5	120000000	71000000	55000000	4000000	45000000	110000000	100000000	100000000	44000000	63000000	63000000	72000000	208730000	25454000	27641000	46112000	13351000	13351000	151420000	187390000	123980000	52007000	218920000	206380000
Q6IBH6	89000000	33000000	35000000	8600000	17000000	69000000	16000000	16000000	16000000	50000000	50000000	24000000	2453100000	2873300000	5182300000	2510800000	1120100000	294280000	3.2406e+09	3.296e+09	2483700000	23934000	2647000000	4424000000
Q6IBM8	850000000	35000000	47000000	40000000	29000000	32000000	19000000	33000000	29000000	250000000	10000000	33000000	9841700000	9841700000	5291100	991680000	991680000	991680000	11656000	15117000	15117000	18359000	18359000	27957000
Q6IBN0	92000000	81000000	35000000	41000000	23000000	36000000	14000000	29000000	47000000	22000000	22000000	30000000	2.0149e+09	2.1122e+09	4655100000	1.8863e+09	670700000	8827400	3.1248e+09	2.1118e+09	856030000	26455000	1.6861e+09	2466800000
Q6IBN1	110000000	110000000	110000000	88000000	88000000	43000000	12000000	12000000	12000000	8900000	8900000	8900000	2453100000	2453100000	2453100000	1.7628e+09	1.7628e+09	1.7628e+09	50258000	11144000	11144000	11707000	9392000	9392000
Q6IBQ5	50000000	30000000	30000000			5300000	13000000	1100000	42000000	20000000	20000000	20000000	18715000	18715000	18715000	5291100	5291100	5291100	42183000	42183000	33073000	18353000	18353000	23297000
Q6IC76	140000000	100000000	83000000	51000000	55000000	49000000	31000000	39000000	75000000	48000000	46000000	50000000	321070000	321070000	10204000	1199600000	1199600000	1199600000	40444000	40444000	40444000	68783000	26450000	25654000
Q6ICQ4	54000000	54000000	54000000			74000000	13000000	13000000	13000000	84000000	84000000	84000000	343670000	343670000	938730000	1224500000	1224500000	1224500000	23869000	57093000	61256000	6407400	2302000	2302000
Q6IPH7	200000000	150000000	180000000	54000000	100000000	210000000	50000000	190000000	80000000	43000000	48000000	170000000	1224500000	804430000	627350000	936820000	114080000	15946000	1.9828e+09	3.4873e+09	1.9319e+09	37725000	2616500000	3.1666e+09
Q6IQ42	120000000	16000000	17000000	29000000	29000000	34000000	120000000	23000000	120000000	8600000	8600000	18000000	10530000	10530000	10530000	10204000	10204000	10204000	44721000	143290000	34579000	30610000	41459000	24444000
Q6JH02	20000000	33000000	33000000	37000000	23000000	18000000	19000000	19000000	19000000	12000000	12000000	12000000	16845000	16845000	12967000	11713000	11713000	11713000	43009000	63288000	63288000	33633000	76399000	76399000
Q6JH03	20000000	33000000	27000000	32000000	23000000	18000000	17000000	17000000	17000000	12000000	11000000	11000000	133820000	133820000	176660000	47116000	18824000	18824000	53348000	25119000	47146000	18359000	18359000	76732000
Q6L8Q7	8700000	13000000	13000000	28000000	28000000	5200000	13000000	13000000	9500000	83000000	83000000	83000000	21921000	21921000	21921000	1.566e+09	1.566e+09	1.566e+09	61316000	111900000	111900000	15193000	15193000	15193000
Q6LC01	820000000	360000000	260000000	120000000	220000000	490000000	130000000	460000000	250000000	160000000	140000000	640000000	43390000	12241000	6466300	39700000	39700000	39700000	25203000	68861000	25694000	18864000	30484000	128530000
Q6LES9	110000000	110000000	110000000	43000000	43000000	43000000	11000000	13000000	11000000	9000000	9000000	9000000	51994000	45332000	53947000	53975000	20806000	20806000	111590000	80986000	66402000	11699000	65041000	121030000
Q6LET3	37000000	6500000	6100000	63000000	63000000	31000000	11000000	11000000	11000000	14000000	14000000	11000000	78602000	16942000	15521000	20148000	20148000	2479100	111830000	72620000	72620000	18359000	18359000	19922000
Q6NSF2	180000000	110000000	100000000	36000000	29000000	130000000	18000000	130000000	51000000	49000000	20000000	110000000	471870000	471870000	1192200000	1192200000	1192200000	1192200000	17849000	12324000	12324000	2302000	2302000	2302000
Q6NT15	13000000	13000000	13000000	30000000	6700000	6700000	110000000	9500000	8000000	80000000	80000000	80000000	103750000	35773000	34152000	104020000	104020000	104020000	83480000	156780000	85393000	3432200	386430000	137260000
Q6NT31	130000000	130000000	130000000	17000000	6700000	6700000	1100000000	9500000	8000000	8100000	8100000	8100000	148480000	16319000	28824000	65144000	65144000	65144000	149510000	149830000	357530000	5876500	47985000	144210000
Q6NTA2	170000000	150000000	17000000	7800000	12000000	40000000	5600000	19000000	77000000	57000000	6300000	16000000	29075000	29075000	29075000	2310100000	2310100000	3705000	42679000	15941000	15941000	7321600	2698400	2698400
Q6NUR1	46000000	18000000	18000000	15000000	9000000	17000000	5400000	9000000	9300000	6500000	5200000	12000000	471870000	471870000	1192200000	1192200000	1192200000	1192200000	17849000	12324000	12324000	2302000	2302000	2302000
Q6NVC0	65000000	72000000	70000000	12000000	28000000	120000000	20000000	61000000	43000000	34000000	13000000	48000000	56548000	56548000	56548000	50726000	50726000	50726000	40444000	44054000	32181000	96963000	96963000	33210000
Q6NVH9	120000000	55000000	21000000			100000000	10000000	12000000	38000000	94000000	94000000	94000000	20164000	20164000	20164000	42223000	42223000	42223000	77728000	31501000	81766000	8723500	74847000	27300000
Q6NVI4	28000000	30000000	30000000	23000000	23000000	23000000	13000000	8200000	13000000	11000000	29000000	29000000	731130000	731130000	1432600000	1109700000	1109700000	1109700000	30395000	25829000	25829000	6407400	38361000	23536000
Q6NVW9	42000000	16000000	22000000	11000000	8400000	22000000	11000000	19000000	11000000	80000000	7800000	19000000	15589000	15589000	15589000	1.7628e+09	1.7628e+09	1.7628e+09	12567000	81443000	10371000	2745900	2745900	36868000
Q6NVY0	84000000	92000000	55000000	13000000	25000000	73000000	12000000	49000000	26000000	33000000	31000000	57000000	29075000	29075000	29075000	2310100000	2310100000	3705000	42679000	15941000	15941000	7321600	2698400	2698400
Q6NX58	13000000	9900000	9900000	4000000	4000000	73000000	13000000	13000000	13000000	9700000	9700000	9700000	24303000	24303000	24303000	24195000	24195000	24195000	40176000	17800000	17800000	51257000	45888000	51257000
Q6NX68	23000000	31000000	31000000			29000000	10000000	10000000	12000000	9900000	9900000	9900000	15863000	11552000	11552000	10204000	10204000	10204000	32679000	30768000	17304000	11699000	25418000	50995000
Q6NXG1	66000000	56000000	64000000	33000000	61000000	51000000	37000000	75000000	24000000	18000000	36000000	51000000	1082500000	1082500000	1082500000	991680000	991680000	991680000	10936000	11421000	11421000	25521000	25521000	19922000
Q6NXQ0	160000000	150000000	150000000	72000000	120000000	130000000	94000000	120000000	58000000	48000000	91000000	120000000	263860000	263860000	263860000	263860000	263860000	263860000	13354000	37369000	37369000	8723500	29042000	21601000
Q6NZI2	52000000	43000000	62000000	17000000	32000000	42000000	27000000	49000000	24000000	18000000	29000000	56000000	10204000	10204000	10204000	6367400	6367400	6367400	53348000	53348000	53348000	18864000	18864000	35352000
Q6NZX3	64000000	62000000	32000000	25000000	19000000	36000000	14000000	21000000	49000000	30000000	7500000	21000000	2453100000	2453100000	5400600000	991680000	991680000	991680000	38340000	15155000	15155000	49213000	2527500	2527500
Q6P0M4	42000000	38000000	17000000	25000000	14000000	21000000	9300000	16000000	15000000	12000000	15000000	19000000	991680000	991680000	1.0498e+09	1.0498e+09	1.0498e+09	1.0498e+09	21405000	21193000	21193000	33001000	31926000	33001000
Q6P0Y1	34000000	23000000	20000000	13000000	20000000	21000000	13000000	19000000	13000000		16000000	24000000	991680000	26917000	19490000	22875000	9441700	9441700	10936000	10936000	10936000	6407400	1542600	8723500
Q6P164	21000000	30000000	30000000	18000000	11000000	11000000	11000000	11000000	11000000	9100000	9100000	9100000	341830000	341830000	991680000	991680000	991680000	991680000	15714000	17454000	17454000	2745900	2745900	17153000
Q6P2D7	110000000	130000000	130000000	30000000	30000000	30000000	10000000	10000000	92000000	37000000	37000000	37000000	6858700	6858700	6858700	5400600000	5400600000	5400600000	11526000	11117000	15902000	7153200	11982000	11982000
Q6P2Q9	53000000	27000000	33000000	41000000	18000000	30000000	23000000	14000000	21000000	12000000	21000000	22000000	28430000	28430000	28430000	31238000	31238000	31238000	52696000	80405000	57886000	82465000	50621000	42340000
Q6P468	12000000	1600000	1600000	13000000	13000000	11000000	12000000	12000000	12000000	87000000	87000000	87000000	348120000	348120000	1.7628e+09	783500000	783500000	783500000	42081000	42081000	42081000	82465000	62482000	82465000
Q6P4B4	53000000	53000000	53000000	11000000	11000000	11000000	12000000	12000000	12000000	81000000	81000000	81000000	1.0007e+09	1.0007e+09	2453100000	1.7628e+09	1.7628e+09	1.7628e+09	45351000	24541000	28930000	8723500	2745900	13892000
Q6PCB7	140000000	130000000	290000000	300000000	160000000	170000000	130000000	200000000	67000000	39000000	210000000	210000000	38096000	38096000	38096000	6367400	6367400	6367400	44026000	71258000	36274000	6407400	79879000	31471000
Q6PEY2	1600000000	230000000	440000000	22000000	61000000	300000000	91000000	360000000	350000000	200000000	28000000	1000000000	274110000	274110000	809020000	809020000	809020000	809020000	13723000	13723000	13723000	33633000	33633000	13031000
Q6PGN4	1100000000	1100000000	1100000000	30000000	30000000	24000000	12000000	12000000	12000000	9700000	9700000	9700000	63064000	12474000	12474000	22702000	22702000	22702000	65814000	92033000	65991000	8168800	67378000	70003000
Q6PIN5	130000000	64000000	51000000	48000000	43000000	81000000	39000000	84000000	36000000	24000000	60000000	64000000	317720000	317720000	938730000	938730000	938730000	938730000	15714000	53712000	53712000	995330000	995330000	68783000
Q6PJB9	120000000	120000000	16000000	20000000	26000000	27000000	8200000	12000000	9900000	12000000	16000000	16000000	9276200	6364400	6364400	8996700	8996700	8996700	22392000	30786000	18613000	1542600	16554000	21133000
Q6PJJ3	43000000	92000000	92000000	8500000	8500000	47000000	3000000	3000000	37000000	29000000	29000000	29000000	809020000	809020000	1.725e+09	1432600000	1432600000	1432600000	44205000	44205000	44205000	33633000	33633000	11881000
Q6PJT4	230000000	250000000	97000000	120000000	73000000	130000000	68000000	76000000	140000000	68000000	73000000	84000000	62282000	62282000	15467000	74890000	74890000	74890000	169840000	132940000	85185000	14610000	111690000	130480000
Q6PJY1	120000000	47000000	47000000	22000000	22000000	22000000	13000000	13000000	40000000	9800000	9800000	9800000	263860000	263860000	263860000	263860000	263860000	263860000	13354000	37369000	37369000	8723500	29042000	21601000
Q6PJY7	69000000	62000000	79000000	100000000	65000000	65000000	43000000	63000000	22000000	22000000	66000000	72000000	317720000	98468000	164060000	273170000	273170000	3055200	909160000	1.9273e+09	642490000	2698400	722580000	827690000
Q6PK50	1600000000	1200000000	690000000	730000000	430000000	910000000	350000000	520000000	810000000	450000000	400000000	630000000	348120000	348120000	961020000	1432600000	1432600000	1432600000	24180000	14089000	14089000	18864000	18864000	18359000
Q6PK56	940000000	720000000	650000000	770000000	430000000	600000000	430000000	510000000	540000000	330000000	440000000	620000000	40757000	40757000	40757000	6858700	6858700	6858700	117150000	206950000	110520000	5048300	119670000	168440000
Q6PKD2	290000000	170000000	160000000	31000000	64000000	210000000	70000000	250000000	82000000	81000000	34000000	200000000	564050000	564050000	6367400	1.0498e+09	1.0498e+09	1.0498e+09	42686000	34117000	34117000	8982200	8982200	8982200
Q6PKD3	34000000	28000000	28000000	4000000	4000000	4500000	110000000	110000000	20000000	12000000	12000000	12000000	348120000	348120000	1.7628e+09	783500000	783500000	783500000	42081000	42081000	42081000	82465000	62482000	82465000
Q6QE17	100000000	80000000	45000000	34000000	40000000	76000000	32000000	43000000	15000000	32000000	30000000	69000000	38154000	38154000	15912000	16374000	16374000	16374000	67235000	67235000	32986000	33001000	33001000	33001000
Q6RUP9	30000000	12000000	12000000	11000000	11000000	26000000	13000000	6000000	13000000	6700000	4400000	4400000	317720000	317720000	938730000	938730000	938730000	938730000	15714000	53712000	53712000	995330000	995330000	68783000
Q6S8J3	25000000	25000000	25000000	180000000	180000000	28000000	10000000	36000000	10000000	9000000	9000000	9000000	1432600000	1432600000	1432600000	1109700000	1109700000	1109700000	35386000	19880000	19880000	33633000	33633000	38419000
Q6U279	13000000	13000000	13000000	53000000	35000000	37000000	34000000	34000000	34000000	8800000	23000000	44000000	15589000	15589000	15589000	1.7628e+09	1.7628e+09	1.7628e+09	12567000	81443000	10371000	2745900	2745900	36868000
Q6U8A4	17000000	8300000	8300000	73000000	73000000	87000000	12000000	12000000	6100000	6000000	6000000	6000000	56548000	56548000	56548000	50726000	50726000	50726000	40444000	44054000	32181000	96963000	96963000	33210000
Q6UWY5	12000000	49000000	39000000	9200000	29000000	29000000	11000000	17000000	26000000	9200000	23000000	41000000	1432600000	1432600000	10204000	6367400	6367400	6367400	49190000	25544000	25544000	30610000	30610000	30610000
Q6YN16	110000000	11000000	18000000	63000000	63000000	73000000	12000000	16000000	12000000	9700000	9700000	17000000	31493000	31493000	31493000	5400600000	5400600000	5400600000	29462000	31735000	31735000	25521000	25521000	24046000
Q6ZVH7	12000000	54000000	51000000	65000000	65000000		10000000	41000000	18000000	88000000	88000000	51000000	25097000	25097000	11302000	15589000	15589000	15589000	39545000	35769000	47177000	5048300	36669000	5048300
Q6ZVI6	110000000	110000000	21000000	63000000	63000000	14000000	11000000	21000000	11000000	80000000	80000000	80000000	632180000	285590000	235880000	305880000	102220000	413420	311310000	631380000	655090000	15525000	349140000	583050000
Q70T18	69000000	30000000	30000000			5300000	10000000	10000000	43000000	26000000	26000000	26000000	337490000	165740000	74517000	113350000	34552000	34552000	411600000	540230000	395780000	518020000	518020000	404510000
Q71RH4	470000000	260000000	240000000	250000000	190000000	280000000	300000000	310000000	140000000	100000000	170000000	360000000	1200700000	1200700000	1.5194e+09	263860000	263860000	263860000	25017000	29925000	27974000	18359000	49739000	19127000
Q71S06	240000000	140000000	82000000	84000000	41000000	170000000	14000000	74000000	57000000	69000000	21000000	70000000	783500000	304020000	325310000	491270000	60282000	60282000	1.0138e+09	1.6363e+09	1125100000	52007000	934810000	605930000
Q71UA4	44000000	19000000	17000000	29000000	15000000	15000000	8300000	15000000	8300000	9300000	9000000	28000000	1.5194e+09	1.5194e+09	961020000	263860000	263860000	263860000	13341000	13341000	13341000	33633000	33001000	30610000
Q71UA6	33000000	25000000	8300000	14000000	12000000	17000000	9000000	18000000	21000000	15000000	7900000	18000000	15950000	15950000	15950000	2.0149e+09	2.0149e+09	2.0149e+09	58835000	55130000	55130000	68783000	68783000	51257000
Q71US4	41000000	28000000	28000000	4000000	4000000	14000000	11000000	11000000	13000000	9300000	5600000	5600000	108650000	41709000	13907000	21749000	21749000	21749000	123500000	114590000	114180000	10047000	174320000	213020000
Q71VH3	62000000	15000000	15000000	73000000	12000000	25000000	8600000	16000000	15000000	12000000	6700000	19000000	1432600000	1432600000	1432600000	1109700000	1109700000	1109700000	35386000	19880000	19880000	33633000	33633000	38419000
Q76L82	110000000	39000000	39000000	7200000	7200000	11000000	27000000	34000000	27000000	34000000	34000000	48000000	9841700000	9841700000	5291100	991680000	991680000	991680000	11656000	15117000	15117000	18359000	18359000	27957000
Q7KYM9	130000000	130000000	28000000	29000000	13000000	47000000	8900000	32000000	92000000	36000000	36000000	25000000	15154000	15154000	15154000	1.725e+09	1.725e+09	1.725e+09	55554000	55554000	55554000	33633000	33633000	33633000
Q7KYN0	88000000	43000000	43000000	25000000	24000000	24000000	14000000	19000000	37000000	26000000	26000000	26000000	21417000	21417000	21417000	10204000	10204000	10204000	20664000	20664000	39409000	18359000	18359000	18864000
Q7KZ24	52000000	26000000	17000000			32000000	110000000	34000000	27000000	21000000	21000000	46000000	1.6419e+09	1.6419e+09	991680000	809020000	809020000	809020000	20976000	20976000	20976000	18359000	18359000	19922000
Q7KZ52	110000000	110000000	11000000	16000000	32000000	32000000	12000000	12000000	12000000	8700000	8700000	8700000	2453100000	2873300000	5182300000	2510800000	1120100000	294280000	3.2406e+09	3.296e+09	2483700000	23934000	2647000000	4424000000
Q7KZX8	50000000	11000000	35000000	33000000	33000000	36000000	19000000	27000000	31000000	25000000	24000000	34000000	961020000	961020000	1.0007e+09	1.0007e+09	1.0007e+09	1.0007e+09	21405000	16155000	16155000	5811500	1167800	25554000
Q7L4K8	27000000	27000000	9400000	25000000	25000000	15000000	8600000	15000000	15000000	12000000	15000000	19000000	1432600000	1432600000	10204000	6367400	6367400	6367400	49190000	25544000	25544000	30610000	30610000	30610000
Q7L4M3	190000000	350000000	120000000	30000000	49000000	410000000	42000000	160000000	220000000	150000000	26000000	140000000	1200700000	1200700000	1.5194e+09	263860000	263860000	263860000	25017000	29925000	27974000	18359000	49739000	19127000
Q7L4N0	98000000	110000000	71000000	63000000	48000000	98000000	36000000	70000000	45000000	31000000	20000000	68000000	1.5194e+09	1.5194e+09	10204000	6858700	6858700	6858700	49190000	65241000	65241000	18864000	18864000	18864000
Q7L5W4	44000000	19000000	19000000	200000000	200000000	13000000	12000000	12000000	12000000	8900000	8900000	8900000	1192200000	1192200000	1192200000	991680000	991680000	991680000	32441000	30483000	30840000	14610000	14610000	36723000
Q7RU04	1100000000	16000000	16000000	4000000	4000000	7200000	12000000	12000000	11000000	8100000	8100000	8100000	24009000	24009000	24009000	1.725e+09	1.725e+09	1.725e+09	22341000	70290000	70290000	18864000	18864000	51773000
Q7Z497	31000000	14000000	12000000	17000000	3700000	15000000	6400000	7600000	6400000	5200000	11000000	13000000	1224500000	1224500000	783500000	235840000	235840000	235840000	22392000	22392000	22392000	18864000	18864000	19223000
Q7Z4C6	9600000	9500000	9500000	4000000	4000000		12000000	12000000	4700000	4400000	4400000	4400000	21142000	21142000	21142000	9874000	9874000	9874000	59639000	147130000	70415000	82465000	86262000	131200000
Q7Z4H8	14000000	9500000	9500000	4000000	4000000	88000000	12000000	12000000	9900000	3700000	3700000	3700000	564050000	564050000	1109700000	991680000	991680000	991680000	28561000	10173000	10173000	18359000	18359000	8949900
Q7Z4V5	100000000	100000000	100000000	19000000	19000000	19000000	12000000	12000000	12000000	9700000	9700000	9700000	991680000	396530000	163130000	752180000	752180000	51929000	828760000	1261600000	845200000	18353000	858790000	336280000
Q7Z4W8	100000000	66000000	76000000	8600000	8600000	98000000	39000000	39000000	36000000	66000000	31000000	52000000	991680000	396530000	163130000	752180000	752180000	51929000	828760000	1261600000	845200000	1167800	858790000	336280000
Q7Z4X0	16000000	16000000	16000000	73000000	73000000	74000000	10000000	10000000	10000000	9900000	9900000	9900000	110980000	72737000	43124000	21417000	21417000	21417000	135770000	164600000	164600000	14610000	118500000	118300000
Q7Z4Y3	35000000	20000000	20000000	17000000	20000000	20000000	16000000	14000000	13000000	13000000	10000000	10000000	26945000	26945000	26945000	2.0149e+09	2.0149e+09	2.0149e+09	54321000	100070000	50220000	18864000	91812000	111320000
Q7Z4Z1	1100000000	28000000	28000000	29000000	29000000	33000000	12000000	23000000	12000000	8300000	8300000	19000000	39878000	17839000	17839000	10530000	10530000	10530000	37710000	37710000	37710000	30610000	30610000	30610000
Q7Z508	25000000	23000000	23000000	19000000	19000000	22000000	11000000	8600000	11000000	83000000	83000000	83000000	31610000	31610000	18979000	33164000	33164000	33164000	58835000	55583000	54089000	8793500	64903000	53499000
Q7Z524	16000000	16000000	16000000			7200000	12000000	11000000	12000000	8500000	8500000	11000000	343670000	343670000	1.725e+09	1432600000	1432600000	1432600000	41431000	41431000	41431000	25521000	18864000	18864000
Q7Z5A3	74000000	56000000	52000000	8800000	18000000	150000000	25000000	16000000	25000000	52000000	18000000	52000000	575750000	575750000	1199600000	1.0007e+09	1.0007e+09	1.0007e+09	29462000	28918000	28918000	68783000	68783000	33633000
Q7Z5H4	80000000	42000000	34000000	11000000	30000000	47000000	12000000	56000000	23000000	91000000	91000000	57000000	348120000	202310000	161190000	191570000	78810000	78810000	289830000	335790000	320120000	56776000	338070000	247380000
Q7Z5X3	64000000	45000000	17000000	26000000	14000000	28000000	5600000	12000000	31000000	14000000	8900000	12000000	101550000	41333000	52025000	88636000	88636000	88636000	216840000	245190000	260970000	30610000	258760000	243290000
Q7Z5Y0	140000000	99000000	43000000	41000000	41000000	49000000	20000000	29000000	63000000	52000000	52000000	34000000	348120000	202310000	161190000	191570000	78810000	78810000	289830000	335790000	320120000	56776000	338070000	247380000
Q7Z612	54000000	54000000	54000000			74000000	13000000	13000000	13000000	84000000	84000000	84000000	11836000	11836000	11836000	10204000	10204000	10204000	18317000	20937000	20937000	15525000	17168000	15525000
Q7Z7J6	240000000	240000000	240000000			580000000	100000000	110000000	58000000	92000000	92000000	62000000	6367400	6367400	6367400	2453100000	2453100000	2453100000	53221000	28231000	28231000	18353000	17709000	18353000
Q7Z7M5	99000000	50000000	57000000	13000000	35000000	83000000	40000000	26000000	49000000	64000000	29000000	57000000	215210000	33677000	18506000	117250000	117250000	117250000	122110000	145820000	126080000	82465000	155320000	216990000
Q86TB3	110000000	110000000	110000000	74000000	31000000	31000000	12000000	12000000	12000000	87000000	87000000	87000000	33956000	33956000	10280000	19627000	19627000	19627000	55855000	58858000	53240000	8723500	59129000	47553000
Q86TB9	8700000	8700000	8700000	32000000	32000000	32000000	120000000	120000000	4900000	9700000	9700000	9700000	201460000	33928000	13757000	82524000	82524000	82524000	203090000	162580000	161080000	8793500	341850000	305700000
Q86UY0	160000000	91000000	49000000	60000000	50000000	90000000	48000000	74000000	49000000	17000000	39000000	100000000	2.0149e+09	2.0149e+09	8591700	12119000	12119000	12119000	41431000	63334000	37473000	18864000	24398000	19270000
Q86VG2	72000000	71000000	59000000	45000000	33000000	55000000	25000000	47000000	52000000	44000000	21000000	42000000	62935000	62935000	62935000	9673700	9673700	9673700	61956000	44587000	82799000	49213000	30093000	93065000
Q86WI3	90000000	270000000	270000000	4000000	4000000	6600000	10000000	10000000	10000000	100000000	100000000	100000000	274110000	114110000	98216000	166940000	26760000	26760000	338950000	349110000	209170000	20316000	391400000	259990000
Q86WV2	130000000	14000000	18000000	85000000	85000000	6600000	7700000	7700000	19000000	19000000	19000000	19000000	20164000	20164000	20164000	42223000	42223000	42223000	77728000	31501000	81766000	8723500	74847000	27300000
Q86X29	120000000	120000000	120000000	41000000	41000000	41000000	1100000	1100000	1100000	7900000	7900000	7900000	20088000	11344000	11344000	13967000	13967000	13967000	36019000	54168000	25201000	9896300	38503000	29065000
Q86X58	12000000	1600000	1600000	19000000	19000000	11000000	12000000	12000000	12000000	8800000	8800000	8800000	41020000	28711000	20142000	19314000	19314000	19314000	67296000	71425000	76781000	8982200	46794000	82807000
Q86XU5	320000000	240000000	100000000	120000000	100000000	170000000	82000000	58000000	140000000	110000000	33000000	100000000	208730000	25454000	27641000	46112000	13351000	13351000	151420000	187390000	123980000	26455000	218920000	206380000
Q86XX4	12000000	12000000	15000000	270000000	550000000	550000000	320000000	320000000	320000000	8700000	49000000	49000000	809020000	809020000	809020000	1199600000	1199600000	1199600000	32293000	8239900	8239900	9392000	9392000	9392000
Q86Y04	31000000	36000000	6300000	13000000	13000000	7200000	100000000	100000000	100000000	20000000	20000000	20000000	26611000	26611000	26611000	1.8577e+09	1.8577e+09	1.8577e+09	42081000	106710000	37204000	33633000	37740000	69476000
Q8IUB0	1600000000	740000000	540000000	180000000	290000000	1200000000	210000000	600000000	250000000	290000000	210000000	940000000	23406000	11277000	11277000	17461000	17461000	17461000	19107000	27926000	27926000	1542600	1542600	29772000
Q8IUX4	9800000	9800000	9800000	7000000	7000000	7000000	13000000	13000000	13000000	8400000	8400000	8400000	23240000	23240000	23240000	1.6419e+09	1.6419e+09	1.6419e+09	38340000	38340000	41380000	5048300	50725000	67296000
Q8IV50	54000000	54000000	54000000	19000000	19000000	19000000	12000000	12000000	28000000	22000000	22000000	22000000	10204000	10204000	10204000	6367400	6367400	6367400	53348000	53348000	53348000	18864000	18864000	35352000
Q8IVS2	13000000	13000000	13000000	32000000	32000000	7000000	12000000	3800000	12000000	91000000	91000000	91000000	76852000	24407000	24407000	69041000	69041000	69041000	53221000	103560000	47436000	25521000	56931000	47177000
Q8IW75	37000000	39000000	19000000	73000000	10000000	36000000	10000000	16000000	9300000	82000000	82000000	29000000	938730000	938730000	991680000	991680000	991680000	991680000	21398000	21398000	21398000	14610000	14610000	14610000
Q8IWY7	130000000	130000000	130000000	87000000	87000000	32000000	12000000	58000000	56000000	50000000	50000000	50000000	222820000	43822000	65136000	49848000	49848000	49848000	343170000	765590000	309890000	232310000	232310000	376500000
Q8IX12	110000000	110000000	8700000	10000000	10000000	10000000	11000000	11000000	5300000	98000000	98000000	98000000	2310100000	2310100000	2453100000	961020000	961020000	961020000	37710000	37710000	37710000	18864000	18864000	19353000
Q8IXJ3	850000000	35000000	47000000	40000000	29000000	32000000	19000000	33000000	29000000	250000000	10000000	33000000	1.0498e+09	1.0498e+09	1.0498e+09	961020000	961020000	961020000	32679000	21214000	21214000	68783000	68783000	33633000
Q8IXN4	1200000000	1200000000	1200000000	17000000	17000000	43000000	12000000	12000000	12000000	91000000	91000000	91000000	22857000	15163000	8413500	19865000	19865000	19865000	45324000	94020000	94020000	82465000	43778000	42601000
Q8IY98	82000000	82000000	82000000	74000000	74000000	63000000	9200000	52000000	53000000	17000000	6200000	61000000	961020000	961020000	1.0007e+09	1.0007e+09	1.0007e+09	1.0007e+09	21405000	16155000	16155000	5811500	1167800	25554000
Q8IZ29	400000000	190000000	210000000	630000000	63000000	270000000	69000000	210000000	160000000	80000000	80000000	350000000	263860000	263860000	9673700	1109700000	1109700000	1109700000	40176000	8824900	8824900	33633000	15071000	15071000
Q8IZN1	12000000	12000000	12000000	73000000	17000000	17000000	9900000	8700000	9900000	83000000	20000000	19000000	132830000	50203000	11275000	117170000	117170000	117170000	167770000	403240000	82570000	8793500	132680000	116500000
Q8N137	13000000	13000000	13000000	130000000	150000000	150000000	100000000	100000000	100000000	9000000	120000000	120000000	938730000	938730000	1.7628e+09	1.5194e+09	1.5194e+09	1.5194e+09	44721000	44721000	44721000	995330000	995330000	68783000
Q8N1C8	230000000	200000000	81000000	92000000	65000000	110000000	44000000	61000000	170000000	78000000	39000000	77000000	1.5194e+09	1.5194e+09	1.5194e+09	1192200000	1192200000	1192200000	36019000	49121000	49121000	18864000	18864000	18864000
Q8N2M4	60000000	60000000	60000000	70000000	40000000	41000000	24000000	24000000	15000000	85000000	8800000	52000000	47208000	47208000	47208000	7806900	7806900	7806900	45470000	56984000	38121000	18864000	34281000	35999000
Q8N3C0	110000000	110000000	24000000	4000000	6900000	6900000	110000000	2900000	110000000	8500000	2400000	2400000	419810000	419810000	1082500000	1082500000	1082500000	1082500000	17277000	213740000	213740000	14610000	14610000	24116000
Q8N3J2	3200000	3200000	3200000			5600000	10000000	10000000	10000000	83000000	83000000	83000000	321070000	321070000	1.5194e+09	1192200000	1192200000	1192200000	17849000	17849000	17849000	68783000	68783000	68783000
Q8N3K9	13000000	13000000	13000000	43000000	57000000	56000000	100000000	100000000	30000000	9300000	36000000	89000000	11981000	11981000	11981000	13005000	13005000	13005000	30125000	53649000	53649000	38419000	19833000	19922000
Q8N532	2100000000	1100000000	820000000	440000000	570000000	1200000000	410000000	810000000	400000000	430000000	440000000	1200000000	263860000	263860000	1192200000	1.0007e+09	1.0007e+09	1.0007e+09	15714000	13434000	16764000	6407400	2302000	11707000
Q8N6B4	110000000	13000000	13000000	28000000	28000000	85000000	12000000	12000000	12000000	8700000	8700000	8700000	32962000	32962000	32962000	32482000	32482000	32482000	53821000	167850000	167850000	27061000	162970000	180900000
Q8NB66	53000000	50000000	50000000	53000000	53000000	44000000	11000000	11000000	11000000	8100000	31000000	39000000	1.8577e+09	797780000	751790000	1.0426e+09	41875000	8739000	1.7152e+09	2534800000	827810000	79087000	1.6847e+09	1102800000
Q8NBS9	160000000	91000000	49000000	60000000	50000000	90000000	48000000	74000000	49000000	17000000	39000000	100000000	1.8577e+09	797780000	751790000	1.0426e+09	41875000	8739000	1.7152e+09	2534800000	827810000	79087000	1.6847e+09	1102800000
Q8NBU5	12000000	12000000	12000000				10000000	1400000	10000000	900000000	900000000	900000000	69665000	69665000	13926000	23575000	23575000	23575000	19903000	101370000	46316000	18864000	14628000	136200000
Q8NC51	64000000	53000000	35000000	13000000	27000000	44000000	11000000	22000000	23000000	40000000	6400000	39000000	20164000	20164000	20164000	42223000	42223000	42223000	77728000	31501000	81766000	8723500	74847000	27300000
Q8NCW5	110000000	110000000	110000000	43000000	43000000	24000000	12000000	12000000	12000000	9700000	9700000	9700000	451620000	278070000	202450000	217640000	23119000	23119000	748950000	902770000	666780000	8843300	664340000	579870000
Q8NFH9	97000000	57000000	47000000	17000000	26000000	56000000	22000000	36000000	19000000	16000000	21000000	63000000	132830000	50203000	11275000	117170000	117170000	117170000	167770000	403240000	82570000	8793500	132680000	116500000
Q8NI35	1100000000	1100000000	26000000	20000000	15000000	18000000	14000000	21000000	14000000	84000000	14000000	14000000	1200700000	1200700000	1200700000	1.0498e+09	1.0498e+09	1.0498e+09	35081000	25622000	25622000	114010000	114010000	42390000
Q8NI98	120000000	230000000	200000000	75000000	170000000	77000000	46000000	95000000	67000000	33000000	51000000	220000000	1.0498e+09	1.0498e+09	1.0498e+09	961020000	961020000	961020000	32679000	21214000	21214000	68783000	68783000	33633000
Q8TBR3	50000000	30000000	30000000	5000000	5000000	5300000	13000000	1100000	42000000	20000000	20000000	20000000	419810000	419810000	1082500000	1082500000	1082500000	1082500000	17277000	213740000	213740000	14610000	14610000	24116000
Q8TCG1	21000000	8300000	8300000	65000000	65000000	25000000	12000000	12000000	7500000	80000000	80000000	80000000	148480000	16319000	28824000	65144000	65144000	65144000	149510000	149830000	357530000	5876500	47985000	144210000
Q8TDN6	18000000	18000000	19000000	6600000	6600000	13000000	12000000	18000000	12000000	9900000	9900000	14000000	575750000	445970000	1255300000	424990000	99709000	18992000	586590000	565870000	455450000	463840000	463840000	472040000
Q8TDX9	69000000	45000000	20000000	33000000	28000000	27000000	21000000	19000000	33000000	18000000	18000000	29000000	10204000	10204000	10204000	6858700	6858700	6858700	53821000	53821000	53821000	18864000	18864000	35352000
Q8TE01	130000000	26000000	22000000	7200000	22000000	22000000	15000000	13000000	17000000	14000000	14000000	14000000	76852000	24407000	24407000	69041000	69041000	69041000	53221000	103560000	47436000	1542600	56931000	47177000
Q8TEA7	130000000	130000000	45000000	11000000	11000000	5000000	10000000	10000000	10000000	8500000	8500000	8500000	263860000	160990000	113120000	206550000	25140000	25140000	333620000	415310000	293390000	2745900	355640000	401060000
Q8TEQ6	4200000	3700000	12000000	1600000	21000000	3300000	11000000	11000000	11000000	2500000	10000000	10000000	1.725e+09	1.725e+09	14019000	32185000	32185000	32185000	67235000	94243000	61154000	68759000	68759000	31197000
Q8TEX9	13000000	21000000	7600000	11000000	4000000	15000000	5800000	12000000	6900000	6300000	6000000	9200000	16374000	16374000	16374000	2453100000	2453100000	2453100000	58977000	58977000	103190000	18353000	58909000	58909000
Q8TEY0	61000000	41000000	120000000	120000000	70000000	68000000	63000000	110000000	25000000	12000000	69000000	120000000	809020000	809020000	991680000	991680000	991680000	991680000	20976000	20976000	20976000	5811500	29708000	14610000
Q8WUI6	59000000	62000000	53000000	41000000	36000000	53000000	24000000	33000000	31000000	13000000	25000000	46000000	1109700000	1109700000	1200700000	235840000	235840000	235840000	22338000	31652000	31652000	8174200	2698400	23114000
Q8WUI9	41000000	31000000	31000000	200000000	200000000		100000000	100000000	21000000	9100000	9100000	9100000	26463000	26463000	26463000	1.7628e+09	1.7628e+09	1.7628e+09	36778000	51639000	51639000	2745900	33068000	32024000
Q8WUM5	120000000	43000000	62000000	28000000	28000000	62000000	11000000	51000000	28000000	18000000	18000000	58000000	1.7628e+09	1.7628e+09	14019000	32185000	32185000	32185000	67235000	94243000	61154000	30610000	68759000	31197000
Q8WW12	27000000	27000000	20000000	4000000	4000000	35000000	13000000	13000000	13000000	21000000	21000000	20000000	235840000	235840000	6367400	1.0007e+09	1.0007e+09	1.0007e+09	39126000	39126000	39126000	33633000	33633000	13726000
Q8WXF0	32000000	32000000	25000000		22000000	18000000	18000000	18000000	18000000	7900000	13000000	20000000	1199600000	1199600000	6858700	5400600000	5400600000	5400600000	46081000	46081000	46081000	5048300	114010000	5048300
Q8WXH0	110000000	110000000	110000000	93000000	63000000	63000000	59000000	59000000	59000000	91000000	91000000	91000000	1.8577e+09	797780000	751790000	1.0426e+09	41875000	8739000	1.7152e+09	2534800000	827810000	79087000	1.6847e+09	1102800000
Q8WXV6	13000000	13000000	16000000	4000000	4000000	8600000	12000000	12000000	12000000	8100000	8100000	8100000	1.8577e+09	1.8577e+09	14019000	32185000	32185000	32185000	67235000	94243000	61154000	68759000	68759000	31197000
Q8WYA6	27000000	15000000	20000000	13000000	13000000	15000000	1100000000	16000000	9100000	5700000	9600000	17000000	317720000	98468000	164060000	273170000	273170000	3055200	909160000	1.9273e+09	642490000	2698400	722580000	827690000
Q92481	100000000	19000000	13000000	11000000	13000000	21000000	8500000	8500000	7400000	80000000	9700000	9700000	130240000	45060000	29259000	74849000	74849000	74849000	172910000	249610000	150870000	40921000	151710000	114910000
Q92499	34000000	24000000	24000000	65000000	65000000	18000000	13000000	13000000	18000000	7400000	7400000	7400000	348120000	202310000	161190000	191570000	78810000	78810000	289830000	335790000	320120000	56776000	338070000	247380000
Q92616	18000000	19000000	6400000	15000000	6100000	15000000	5700000	9200000	6600000	6300000	5500000	6900000	208730000	25454000	27641000	46112000	13351000	13351000	151420000	187390000	123980000	52007000	218920000	206380000
Q92799	130000000	130000000	24000000	29000000	29000000	63000000	15000000	29000000	15000000	85000000	85000000	85000000	1.6419e+09	1.6419e+09	1.725e+09	1224500000	1224500000	1224500000	42828000	47120000	47120000	5811500	44959000	103080000
Q92804	130000000	130000000	130000000	67000000	67000000	67000000	11000000	11000000	11000000	9900000	9900000	9900000	991680000	396530000	163130000	752180000	752180000	51929000	828760000	1261600000	845200000	18353000	858790000	336280000
Q92830	110000000	110000000	110000000	21000000	21000000	21000000	13000000	13000000	13000000	9700000	9700000	9700000	1.725e+09	951320000	555410000	965380000	312150000	12725000	1.816e+09	2836300000	2350800000	32588000	2584500000	2642500000
Q92889	11000000	11000000	11000000				1100000	1100000	1100000	8500000	8500000	8500000	321070000	321070000	1.5194e+09	1192200000	1192200000	1192200000	17849000	17849000	17849000	68783000	68783000	68783000
Q92979	12000000	12000000	12000000	63000000	63000000	25000000	13000000	13000000	13000000	9800000	9800000	9800000	200210000	32513000	137020000	182010000	6857300	6857300	399010000	794710000	446230000	392460000	392460000	452500000
Q92990	120000000	120000000	120000000	88000000	88000000	4900000	12000000	13000000	12000000	8900000	8900000	8900000	632180000	632180000	1200700000	1.0498e+09	1.0498e+09	1.0498e+09	30125000	23226000	23226000	31926000	30610000	31926000
Q93009	17000000	8300000	8300000	28000000	28000000	67000000	12000000	12000000	6100000	6000000	6000000	6000000	20088000	11344000	11344000	13967000	13967000	13967000	36019000	54168000	25201000	9896300	38503000	29065000
Q93020	130000000	130000000	61000000	7200000	7200000	75000000	13000000	83000000	35000000	20000000	20000000	56000000	321070000	321070000	961020000	961020000	961020000	961020000	15714000	86258000	86258000	82465000	33842000	52363000
Q93084	12000000	70000000	70000000	11000000	11000000	20000000	11000000	11000000	11000000	9800000	9800000	9800000	452210000	452210000	1109700000	1109700000	1109700000	1109700000	17445000	96185000	96185000	25521000	25521000	25521000
Q969H8	100000000	45000000	29000000	28000000	6500000	67000000	20000000	20000000	29000000	33000000	16000000	24000000	151180000	64602000	23913000	84325000	84325000	84325000	263350000	288230000	168560000	49213000	208630000	200900000
Q969U7	8700000	6500000	8700000	29000000	29000000	1700000	12000000	7600000	12000000	80000000	2000000	10000000	26945000	26945000	26945000	2.0149e+09	2.0149e+09	2.0149e+09	54321000	100070000	50220000	18864000	91812000	111320000
Q96AR9	14000000	13000000	9800000	11000000	4000000	4000000	3000000	3000000	3000000	4300000	2200000	4600000	1082500000	1082500000	9841700000	2.0149e+09	2.0149e+09	2.0149e+09	21411000	27025000	28203000	2302000	26208000	31352000
Q96AW5	48000000	38000000	26000000	28000000	8100000	20000000	13000000	13000000	25000000	10000000	12000000	7800000	1192200000	1192200000	1192200000	991680000	991680000	991680000	32441000	30483000	30840000	14610000	14610000	36723000
Q96B07	7700000	7700000	7700000	67000000	67000000	67000000	12000000	4500000	12000000	9300000	9300000	9300000	148760000	97580000	49320000	127830000	25083000	25083000	289130000	362280000	266480000	66863000	325920000	243500000
Q96B97	12000000	12000000	12000000	63000000	8300000	8300000	11000000	11000000	11000000	85000000	85000000	85000000	45059000	45059000	45059000	63287000	63287000	63287000	19615000	101660000	96055000	69629000	69629000	22702000
Q96BA7	470000000	410000000	270000000	300000000	210000000	260000000	190000000	250000000	210000000	190000000	210000000	240000000	21921000	21921000	21921000	1.566e+09	1.566e+09	1.566e+09	61316000	111900000	111900000	15193000	15193000	15193000
Q96BG6	230000000	270000000	100000000	100000000	73000000	150000000	46000000	84000000	140000000	120000000	26000000	67000000	341830000	341830000	1.6419e+09	1224500000	1224500000	1224500000	40444000	40444000	40444000	15193000	14610000	25521000
Q96C19	55000000	24000000	25000000	6900000	14000000	38000000	7900000	34000000	13000000	11000000	7700000	39000000	32962000	32962000	32962000	32482000	32482000	32482000	53821000	167850000	167850000	27061000	162970000	180900000
Q96C96	260000000	110000000	100000000	67000000	96000000	140000000	74000000	110000000	95000000	99000000	70000000	150000000	1200700000	1200700000	1200700000	1.0498e+09	1.0498e+09	1.0498e+09	35081000	25622000	25622000	114010000	114010000	42390000
Q96CF6	23000000	20000000	11000000	19000000	19000000	19000000	12000000	12000000	8600000	6500000	4400000	4400000	30699000	30699000	10100000	20454000	20454000	20454000	81274000	85041000	85041000	9392000	8982200	125030000
Q96CV8	9200000	9200000	9200000				13000000	13000000	13000000	83000000	9500000	9500000	1082500000	442180000	365410000	672100000	35605000	4931500	1.5697e+09	2.1155e+09	1.6003e+09	221910000	1.6143e+09	1.0515e+09
Q96D30	6700000	8000000	8000000	19000000	19000000	17000000	12000000	12000000	12000000	9500000	9500000	9500000	21843000	17729000	17729000	28215000	28215000	28215000	35018000	48125000	45192000	33633000	27478000	27478000
Q96D47	60000000	29000000	21000000	7900000	7900000	7900000	10000000	23000000	10000000	82000000	7500000	7500000	2453100000	2453100000	2453100000	1.7628e+09	1.7628e+09	1.7628e+09	50258000	11144000	11144000	11707000	9392000	9392000
Q96DU9	84000000	97000000	49000000	44000000	37000000	63000000	34000000	34000000	64000000	29000000	29000000	29000000	568740000	568740000	1192200000	991680000	991680000	991680000	28728000	28728000	28728000	68783000	68783000	33633000
Q96EY7	2400000	2400000	2400000			88000000	11000000	11000000	11000000	7900000	7900000	7900000	783500000	783500000	991680000	991680000	991680000	991680000	20664000	20664000	20664000	2745900	2745900	5811500
Q96F81	130000000	130000000	63000000	29000000	40000000	66000000	11000000	92000000	54000000	21000000	21000000	130000000	40757000	40757000	40757000	6858700	6858700	6858700	117150000	206950000	110520000	5048300	119670000	168440000
Q96G03	80000000	33000000	33000000	26000000	26000000	11000000	20000000	20000000	25000000	18000000	18000000	13000000	783500000	783500000	1.6419e+09	1224500000	1224500000	1224500000	23069000	21102000	33216000	17709000	17097000	18779000
Q96H31	720000000	430000000	360000000	320000000	310000000	540000000	290000000	420000000	320000000	320000000	220000000	350000000	17439000	11068000	11068000	11947000	11947000	754130	21859000	33690000	33690000	15193000	29146000	28219000
Q96HS1	120000000	23000000	23000000			70000000	13000000	13000000	13000000	900000000	900000000	900000000	632180000	632180000	9673700	1109700000	1109700000	1109700000	43009000	43009000	43009000	18864000	18864000	3000000
Q96HX3	43000000	56000000	60000000	35000000	23000000	35000000	13000000	31000000	34000000	23000000	9600000	21000000	26945000	26945000	26945000	2.0149e+09	2.0149e+09	2.0149e+09	54321000	100070000	50220000	18864000	91812000	111320000
Q96I11	130000000	39000000	39000000	28000000	28000000	19000000	11000000	11000000	11000000	92000000	92000000	92000000	21843000	17729000	17729000	28215000	28215000	28215000	35018000	48125000	45192000	33633000	27478000	27478000
Q96I16	45000000	45000000	45000000				3500000	10000000	12000000	8100000	8100000	30000000	215210000	33677000	18506000	117250000	117250000	117250000	122110000	145820000	126080000	82465000	155320000	216990000
Q96IF9	250000000	190000000	100000000	120000000	59000000	130000000	51000000	74000000	140000000	76000000	19000000	80000000	199340000	36375000	14984000	97747000	97747000	2804700	243110000	180350000	180660000	5811500	128120000	123820000
Q96IR1	110000000	140000000	130000000	38000000	80000000	120000000	43000000	120000000	68000000	42000000	30000000	120000000	991680000	991680000	991680000	1432600000	1432600000	1432600000	32441000	37488000	37488000	8793500	8793500	8793500
Q96IS6	840000000	650000000	180000000	160000000	150000000	180000000	70000000	140000000	560000000	240000000	71000000	160000000	19155000	19155000	19155000	6367400	6367400	6367400	59639000	23711000	23711000	18864000	18864000	18359000
Q96JZ5	120000000	120000000	120000000	20000000	18000000	18000000	10000000	10000000	10000000	6700000	14000000	14000000	54303000	38616000	59429000	30831000	30831000	30831000	84654000	84654000	43167000	68783000	33521000	33521000
Q96L46	63000000	16000000	16000000	4000000	4000000	49000000	12000000	12000000	12000000	12000000	12000000	29000000	1.566e+09	1.566e+09	1.6419e+09	1200700000	1200700000	1200700000	36778000	36778000	36778000	18359000	18359000	18359000
Q96L66	38000000	33000000	29000000	22000000	23000000	29000000	22000000	29000000	20000000	24000000	8500000	27000000	564050000	564050000	6367400	1.0498e+09	1.0498e+09	1.0498e+09	42686000	34117000	34117000	8982200	8982200	8982200
Q96NN9	23000000	5700000	5500000	4000000	4000000	6300000	11000000	14000000	11000000	2000000	2000000	6800000	31493000	31493000	31493000	5400600000	5400600000	5400600000	29462000	31735000	31735000	25521000	25521000	24046000
Q96P70	9500000	8300000	8300000	6600000	6600000	8500000	100000000	100000000	100000000	8500000	8500000	8500000	5400600000	5400600000	5400600000	1.8577e+09	1.8577e+09	1.8577e+09	51167000	11144000	11144000	82465000	82465000	82465000
Q96PK6	15000000	16000000	18000000	9800000	9200000	14000000	9300000	13000000	14000000	12000000	6900000	10000000	1082500000	442180000	365410000	672100000	35605000	4931500	1.5697e+09	2.1155e+09	1.6003e+09	221910000	1.6143e+09	1.0515e+09
Q96QB7	290000000	120000000	110000000	29000000	35000000	230000000	87000000	36000000	64000000	120000000	120000000	85000000	15863000	11552000	11552000	10204000	10204000	10204000	32679000	30768000	17304000	11699000	25418000	50995000
Q96RS6	28000000	28000000	28000000	70000000	70000000	74000000	11000000	11000000	11000000	80000000	80000000	80000000	1082500000	1082500000	1082500000	991680000	991680000	991680000	10936000	11421000	11421000	25521000	25521000	19922000
Q96S07	46000000	46000000	46000000	180000000	180000000	40000000	11000000	11000000	11000000	48000000	48000000	48000000	9841700000	9841700000	1082500000	991680000	991680000	991680000	8116500	28132000	28132000	1167800	1167800	68783000
Q96TA1	84000000	72000000	79000000	56000000	34000000	56000000	26000000	30000000	41000000	33000000	33000000	45000000	1109700000	423300000	206280000	670230000	142400000	13786000	1.5678e+09	2300200000	938380000	69450000	1418000000	1.8283e+09
Q99459	24000000	24000000	19000000	16000000	16000000	14000000	6100000	13000000	11000000	80000000	6700000	6700000	235840000	235840000	235840000	235840000	235840000	235840000	13341000	10475000	10475000	114010000	114010000	114010000
Q99529	200000000	180000000	89000000	110000000	85000000	81000000	69000000	44000000	91000000	78000000	28000000	75000000	5400600000	2.958e+09	2.0559e+09	3.5414e+09	398160000	48339000	6.9776e+09	13555000000	6.5358e+09	416710000	7.6503e+09	7.4979e+09
Q99570	120000000	120000000	120000000	58000000	53000000	53000000	17000000	17000000	17000000	8500000	50000000	50000000	16314000	16314000	16314000	2310100000	2310100000	2310100000	25340000	67256000	52885000	18359000	62374000	20393000
Q99758	120000000	120000000	120000000	120000000	160000000	160000000	10000000	10000000	10000000	8900000	43000000	43000000	419810000	419810000	2.0149e+09	938730000	938730000	8385200	111930000	24551000	24551000	18864000	18864000	163560000
Q99808	7800000	7800000	7800000	7000000	7000000	7000000	12000000	12000000	12000000	8300000	8300000	8300000	520740000	520740000	1199600000	1199600000	1199600000	1199600000	18317000	18317000	18317000	30610000	30610000	30610000
Q99988	13000000	13000000	13000000	32000000	77000000	77000000	11000000	11000000	11000000	85000000	85000000	85000000	2453100000	2453100000	1.0007e+09	961020000	961020000	961020000	28561000	49079000	30083000	8793500	17945000	48965000
Q9BPX3	46000000	18000000	18000000	15000000	9000000	17000000	5400000	9000000	9300000	6500000	5200000	12000000	1.0007e+09	1.0007e+09	1.0007e+09	809020000	809020000	809020000	32560000	32560000	35646000	68783000	38545000	21124000
Q9BQ02	370000000	200000000	130000000	130000000	89000000	140000000	79000000	110000000	170000000	140000000	53000000	120000000	471870000	204530000	94534000	207490000	30980000	30980000	739730000	1382100000	784170000	11161000	1.0332e+09	839950000
Q9BQG0	19000000	19000000	6200000	22000000	17000000	17000000	10000000	10000000	8100000	8100000	6200000	6200000	36862000	8958900	59711000	55496000	55496000	55496000	111990000	145660000	54244000	49213000	78216000	174930000
Q9BR63	40000000	45000000	37000000	38000000	24000000	30000000	9400000	25000000	22000000	16000000	17000000	23000000	235840000	235840000	1109700000	991680000	991680000	991680000	15714000	13434000	16764000	5048300	114010000	11707000
Q9BR76	58000000	51000000	34000000	34000000	25000000	39000000	13000000	24000000	30000000	19000000	34000000	34000000	731130000	731130000	10204000	1199600000	1199600000	1199600000	19647000	51613000	51613000	18359000	18359000	24702000
Q9BRL6	160000000	150000000	150000000	72000000	120000000	130000000	94000000	120000000	58000000	48000000	91000000	120000000	520740000	520740000	1200700000	1200700000	1200700000	1200700000	18908000	7552400	7552400	68783000	6362100	6362100
Q9BRP8	120000000	120000000	120000000			74000000	13000000	13000000	13000000	9300000	9300000	9300000	1109700000	1109700000	1109700000	991680000	991680000	991680000	35018000	35018000	35018000	8723500	2745900	2302000
Q9BS12	12000000	12000000	12000000	30000000	30000000		13000000	13000000	13000000	92000000	92000000	92000000	31493000	31493000	31493000	5400600000	5400600000	5400600000	29462000	31735000	31735000	25521000	25521000	24046000
Q9BS14	220000000	160000000	38000000	38000000	25000000	81000000	19000000	30000000	120000000	64000000	64000000	33000000	17439000	11068000	11068000	11947000	11947000	754130	21859000	33690000	33690000	15193000	29146000	28219000
Q9BS26	110000000	19000000	15000000	65000000	18000000	23000000	19000000	12000000	19000000	8600000	19000000	19000000	263860000	160990000	113120000	206550000	25140000	25140000	333620000	415310000	293390000	2745900	355640000	401060000
Q9BSD0	75000000	56000000	49000000	19000000	35000000	42000000	22000000	41000000	23000000	22000000	22000000	63000000	56548000	56548000	56548000	50726000	50726000	50726000	40444000	44054000	32181000	96963000	96963000	33210000
Q9BSJ8	25000000	19000000	19000000			8200000	10000000	17000000	6200000	9200000	9200000	9200000	776030000	776030000	1.5194e+09	52080000	52080000	52080000	106860000	25756000	22727000	2140000	2140000	9021900
Q9BSQ6	130000000	97000000	120000000	33000000	57000000	150000000	52000000	39000000	54000000	98000000	34000000	76000000	2.0149e+09	2.1122e+09	4655100000	1.8863e+09	670700000	8827400	3.1248e+09	2.1118e+09	856030000	26455000	1.6861e+09	2466800000
Q9BSW5	180000000	160000000	150000000	120000000	130000000	190000000	95000000	180000000	78000000	73000000	160000000	170000000	66513000	66513000	66513000	52923000	52923000	52923000	68072000	64756000	71587000	2698400	2698400	2698400
Q9BT63	73000000	66000000	58000000			41000000	11000000	34000000	31000000	31000000	31000000	39000000	9841700000	11567000000	11996000000	11494000000	12201000000	527570000	9651900000	11349000000	7.5131e+09	1092400000	4313600000	11350000000
Q9BTI9	450000000	220000000	190000000	61000000	150000000	220000000	130000000	270000000	140000000	110000000	100000000	290000000	991680000	991680000	991680000	1432600000	1432600000	1432600000	32441000	37488000	37488000	8793500	8793500	8793500
Q9BTU6	23000000	59000000	27000000	20000000	32000000	28000000	10000000	25000000	10000000	83000000	21000000	17000000	11836000	11836000	11836000	10204000	10204000	10204000	18317000	20937000	20937000	15525000	17168000	15525000
Q9BUP3	12000000	12000000	40000000			19000000	10000000	10000000	10000000	84000000	84000000	84000000	28953000	28953000	28953000	17400000	17400000	17400000	77728000	48743000	48743000	33633000	44959000	44959000
Q9BUV4	59000000	59000000	40000000	4000000	4000000	41000000	11000000	45000000	22000000	11000000	11000000	41000000	20207000000	15556000000	12329000000	22951000000	2667200000	1.041e+09	52328000000	89223000000	52933000000	4700700000	68453000000	62353000000
Q9BV61	1700000000	920000000	660000000	490000000	500000000	1800000000	240000000	950000000	600000000	380000000	160000000	1100000000	471870000	471870000	5400600000	991680000	991680000	991680000	42234000	42234000	42234000	125030000	47637000	47637000
Q9BVC6	32000000	32000000	32000000	28000000	28000000	43000000	11000000	11000000	11000000	28000000	28000000	28000000	520740000	520740000	1199600000	1199600000	1199600000	1199600000	18317000	18317000	18317000	30610000	30610000	30610000
Q9BVP2	130000000	63000000	63000000	63000000	63000000	87000000	110000000	110000000	110000000	9500000	9500000	9500000	37751000	37751000	37751000	16494000	16494000	16494000	45931000	85382000	63910000	55693000	55693000	60087000
Q9BVS9	55000000	45000000	50000000	43000000	17000000	33000000	12000000	21000000	20000000	15000000	13000000	26000000	15650000	15650000	15650000	1.8577e+09	1.8577e+09	1.8577e+09	55855000	55855000	55855000	5048300	18359000	6407400
Q9BVT0	12000000	12000000	12000000	17000000	17000000	28000000	10000000	10000000	10000000	16000000	16000000	16000000	356590000	356590000	1.0498e+09	1.0498e+09	1.0498e+09	1.0498e+09	30283000	29483000	30663000	49213000	97288000	97288000
Q9BWF4	37000000	22000000	15000000	12000000	8600000	15000000	6300000	11000000	16000000	9800000	4300000	12000000	177820000	59950000	10824000	85237000	85237000	85237000	58977000	112600000	42472000	1542600	79151000	55605000
Q9BWM7	120000000	120000000	120000000	7000000	7000000	7000000	11000000	9200000	11000000	8400000	8400000	8400000	961020000	961020000	1.0007e+09	1.0007e+09	1.0007e+09	1.0007e+09	21405000	16155000	16155000	5811500	1167800	25554000
Q9BWS2	120000000	120000000	120000000	41000000	41000000	41000000	11000000	11000000	11000000	7900000	7900000	7900000	36274000	19657000	19678000	40647000	40647000	40647000	32560000	32560000	25277000	33633000	32265000	32265000
Q9BXJ9	39000000	19000000	29000000	37000000	14000000	31000000	9700000	17000000	22000000	7500000	11000000	20000000	341830000	134330000	109700000	191990000	191990000	8927300	419410000	1.0547e+09	503680000	8615700	455330000	603640000
Q9BXP5	35000000	20000000	24000000	19000000	14000000	14000000	16000000	14000000	10000000	13000000	10000000	10000000	783500000	783500000	1.6419e+09	1224500000	1224500000	1224500000	23069000	21102000	33216000	17709000	17097000	18779000
Q9BYD6	11000000	11000000	11000000	74000000	74000000	6100000	11000000	11000000	11000000	8400000	8400000	8400000	10575000	10575000	11276000	15154000	15154000	15154000	66049000	66049000	66049000	6407400	18864000	19833000
Q9BZ93	91000000	15000000	44000000	63000000	63000000	100000000	33000000	33000000	33000000	55000000	22000000	39000000	98575000	32093000	18612000	83492000	83492000	83492000	42182000	253010000	35384000	53744000	53744000	72790000
Q9BZY1	110000000	110000000	110000000	74000000	74000000	74000000	11000000	11000000	53000000	9900000	9900000	9900000	2453100000	2453100000	5400600000	991680000	991680000	991680000	38340000	15155000	15155000	49213000	2527500	2527500
Q9BZZ5	26000000	26000000	13000000	7200000	6500000	11000000	25000000	11000000	25000000	4700000	4700000	13000000	54320000	28839000	18841000	28787000	28787000	28787000	84458000	117350000	117350000	2302000	77649000	74709000
Q9H0D6	28000000	14000000	37000000	30000000	24000000	33000000	18000000	19000000	14000000	10000000	15000000	36000000	1109700000	1109700000	1109700000	991680000	991680000	991680000	35018000	35018000	35018000	8723500	2745900	2302000
Q9H0N5	110000000	320000000	240000000	180000000	280000000	240000000	230000000	260000000	230000000	140000000	190000000	270000000	1.6419e+09	115980000	65425000	2.1156e+09	2.1156e+09	4060400	3.4775e+09	4374800000	3.5801e+09	551950000	3.8289e+09	3.3787e+09
Q9H0Q0	14000000	14000000	14000000	7200000	7200000	67000000	10000000	17000000	10000000	98000000	98000000	98000000	208730000	25454000	27641000	46112000	13351000	13351000	151420000	187390000	123980000	26455000	218920000	206380000
Q9H221	120000000	120000000	11000000	11000000	6600000	6600000	12000000	12000000	12000000	85000000	85000000	85000000	208730000	25454000	27641000	46112000	13351000	13351000	151420000	187390000	123980000	1542600	218920000	206380000
Q9H2R7	68000000	68000000	68000000	74000000	74000000	25000000	12000000	30000000	16000000	8600000	8600000	52000000	1.0498e+09	1.0498e+09	5400600000	1.8577e+09	1.8577e+09	1.8577e+09	45470000	12961000	12961000	8793500	8793500	8793500
Q9H361	150000000	170000000	55000000	47000000	39000000	91000000	32000000	59000000	110000000	64000000	33000000	57000000	24543000	24543000	24543000	24769000	24769000	24769000	83480000	45331000	49689000	33633000	33444000	33444000
Q9H3U1	10000000	3000000	3000000	4000000	4000000	4700000	12000000	12000000	12000000	2700000	2700000	2700000	650580000	363940000	319050000	541010000	19644000	3651600	1.0709e+09	1.5422e+09	234010000	1099000000	1099000000	1374900000
Q9H488	56000000	56000000	14000000	9900000	9900000	26000000	13000000	21000000	12000000	8100000	6500000	26000000	23406000	11277000	11277000	17461000	17461000	17461000	19107000	27926000	27926000	1542600	1542600	29772000
Q9H4N8	38000000	38000000	38000000	4000000	4000000	35000000	6800000	2900000	6800000	8400000	8400000	23000000	1082500000	1082500000	1199600000	1199600000	1199600000	1199600000	28728000	31700000	31700000	18359000	18359000	19833000
Q9H6T0	66000000	56000000	64000000	33000000	61000000	51000000	37000000	75000000	24000000	18000000	36000000	51000000	31493000	31493000	31493000	5400600000	5400600000	5400600000	29462000	31735000	31735000	25521000	25521000	24046000
Q9H7Z3	130000000	130000000	130000000	25000000	25000000	37000000	10000000	10000000	10000000	8100000	8100000	8100000	206660000	71792000	53033000	167360000	167360000	167360000	201040000	416160000	159080000	2302000	297940000	266530000
Q9H9Y6	110000000	110000000	110000000	32000000	32000000	32000000	11000000	11000000	11000000	85000000	1500000	1500000	126030000	78629000	26290000	122660000	122660000	122660000	84458000	245780000	108470000	6407400	97960000	89405000
Q9HA31	110000000	110000000	110000000	43000000	6600000	6600000	12000000	12000000	12000000	8600000	5600000	5600000	343670000	102350000	39595000	171600000	171600000	5490400	593040000	497630000	429270000	6982600	375190000	210300000
Q9HAP0	200000000	140000000	45000000	30000000	1600000	63000000	3400000	3400000	80000000	44000000	44000000	37000000	110980000	72737000	43124000	21417000	21417000	21417000	135770000	164600000	164600000	14610000	118500000	118300000
Q9HAP1	270000000	220000000	130000000	140000000	77000000	170000000	84000000	100000000	140000000	94000000	72000000	110000000	46961000	18511000	8194600	27004000	27004000	27004000	66875000	123280000	43731000	30610000	113550000	117600000
Q9HAV4	48000000	6400000	4700000	9100000	9100000	13000000	1100000	6700000	1100000	3800000	3800000	6400000	564050000	564050000	1109700000	991680000	991680000	991680000	28561000	10173000	10173000	18359000	18359000	8949900
Q9HAV7	63000000	45000000	43000000		30000000	28000000	21000000	18000000	30000000	20000000	19000000	37000000	1.0007e+09	1.0007e+09	1109700000	1109700000	1109700000	1109700000	21411000	21411000	21411000	14610000	11707000	49213000
Q9HB65	26000000	26000000	26000000	63000000	63000000	23000000	12000000	16000000	12000000	8600000	8600000	8600000	471870000	204530000	94534000	207490000	30980000	30980000	739730000	1382100000	784170000	11161000	1.0332e+09	839950000
Q9HBB2	47000000	42000000	35000000	11000000	19000000	20000000	16000000	29000000	23000000	11000000	21000000	19000000	341830000	341830000	991680000	991680000	991680000	991680000	15714000	17454000	17454000	2745900	2745900	17153000
Q9HCS7	130000000	130000000	130000000	73000000	73000000	73000000	10000000	10000000	10000000	9500000	270000000	270000000	21148000	21148000	21148000	12405000	12405000	12405000	69008000	115290000	31607000	5811500	69876000	44424000
Q9MY36	120000000	120000000	120000000	74000000	74000000	32000000	12000000	12000000	12000000	9100000	9100000	9100000	7806900	7806900	7806900	9841700000	9841700000	9841700000	42686000	52282000	52282000	26455000	19552000	26455000
Q9NPA9	150000000	180000000	160000000	45000000	79000000	100000000	67000000	110000000	39000000	62000000	55000000	84000000	79180000	79180000	79180000	51588000	11164000	11164000	60731000	130020000	55802000	5811500	127940000	122430000
Q9NPL4	630000000	410000000	210000000	11000000	11000000	750000000	10000000	290000000	260000000	200000000	200000000	540000000	564050000	292720000	305950000	660680000	69779000	69779000	708370000	768770000	563590000	51257000	666740000	527380000
Q9NQ81	12000000	12000000	12000000	67000000	67000000	68000000	12000000	12000000	12000000	27000000	27000000	27000000	9841700000	9841700000	1082500000	991680000	991680000	991680000	8116500	28132000	28132000	1167800	1167800	68783000
Q9NQ82	29000000	53000000	9600000		7800000	59000000	4600000	14000000	9300000	19000000	7600000	14000000	991680000	991680000	991680000	1.5194e+09	1.5194e+09	1.5194e+09	13723000	30497000	30497000	18864000	18864000	69190000
Q9NQ88	5500000	5500000	5500000	73000000	73000000	7900000	10000000	10000000	10000000	840000000	840000000	840000000	24002000	24002000	24002000	29813000	29813000	29813000	64714000	74382000	78617000	2302000	29560000	20912000
Q9NQG5	25000000	25000000	4300000			18000000	13000000	13000000	13000000	8900000	4100000	9000000	356590000	356590000	1.0498e+09	1.0498e+09	1.0498e+09	1.0498e+09	30283000	29483000	30663000	49213000	97288000	97288000
Q9NR30	78000000	43000000	61000000	48000000	45000000	24000000	42000000	46000000	53000000	34000000	34000000	36000000	1432600000	1432600000	809020000	263860000	263860000	263860000	22607000	9775200	9775200	18864000	18864000	18359000
Q9NR50	110000000	110000000	110000000	43000000	6600000	6600000	12000000	12000000	12000000	8600000	5600000	5600000	10575000	10575000	11276000	15154000	15154000	15154000	66049000	66049000	66049000	6407400	18864000	19833000
Q9NRK6	120000000	120000000	19000000	16000000	16000000	16000000	12000000	47000000	12000000	9700000	31000000	31000000	40757000	40757000	40757000	6858700	6858700	6858700	117150000	206950000	110520000	5048300	119670000	168440000
Q9NSD9	40000000	45000000	37000000	38000000	24000000	30000000	9400000	25000000	22000000	16000000	17000000	23000000	451620000	451620000	991680000	809020000	809020000	809020000	18908000	20343000	20343000	18864000	18864000	15071000
Q9NTU7	130000000	140000000	120000000	95000000	110000000	110000000	86000000	89000000	86000000	70000000	56000000	93000000	1109700000	1109700000	1109700000	991680000	991680000	991680000	35018000	35018000	35018000	8723500	2745900	2302000
Q9NVI7	12000000	12000000	4900000	19000000	2000000	2000000	10000000	4600000	10000000	94000000	94000000	94000000	107910000	50973000	58138000	75849000	75849000	75849000	213520000	452240000	182510000	2745900	167530000	136840000
Q9NXZ8	41000000	41000000	41000000	29000000	14000000	28000000	11000000	15000000	11000000	19000000	9800000	45000000	79180000	79180000	79180000	51588000	11164000	11164000	60731000	130020000	55802000	5811500	127940000	122430000
Q9NY20	12000000	12000000	12000000			39000000	1100000	1100000	25000000	9200000	9200000	9200000	10204000	10204000	10204000	6858700	6858700	6858700	53821000	53821000	53821000	18864000	18864000	35352000
Q9NY33	51000000	37000000	37000000	32000000	6700000	24000000	12000000	6400000	27000000	24000000	11000000	11000000	22590000	22590000	7545400	11836000	11836000	11836000	64714000	181090000	181090000	68783000	58898000	58898000
Q9NYD7	32000000	32000000	20000000	29000000	29000000	55000000	10000000	10000000	10000000	48000000	48000000	48000000	1.8577e+09	797780000	751790000	1.0426e+09	41875000	8739000	1.7152e+09	2534800000	827810000	79087000	1.6847e+09	1102800000
Q9NYF8	38000000	38000000	13000000	14000000	16000000	29000000	12000000	15000000	12000000	7900000	10000000	18000000	575750000	445970000	1255300000	424990000	99709000	18992000	586590000	565870000	455450000	463840000	463840000	472040000
Q9NYI7	790000000	810000000	690000000	290000000	270000000	920000000	170000000	250000000	270000000	250000000	84000000	540000000	568740000	568740000	1192200000	991680000	991680000	991680000	28728000	28728000	28728000	68783000	68783000	33633000
Q9NYQ6	120000000	130000000	130000000	73000000	73000000	120000000	11000000	64000000	94000000	83000000	83000000	83000000	471870000	471870000	1192200000	1192200000	1192200000	1192200000	17849000	12324000	12324000	2302000	2302000	2302000
Q9NZ23	330000000	170000000	160000000	34000000	88000000	190000000	86000000	260000000	140000000	120000000	57000000	230000000	130240000	45060000	29259000	74849000	74849000	74849000	172910000	249610000	150870000	40921000	151710000	114910000
Q9NZB8	100000000	100000000	100000000	32000000	26000000	26000000	13000000	13000000	13000000	8800000	8800000	8800000	79180000	79180000	79180000	51588000	11164000	11164000	60731000	130020000	55802000	5811500	127940000	122430000
Q9NZL9	51000000	33000000	33000000	63000000	63000000	5000000	100000000	27000000	100000000	84000000	84000000	37000000	26234000	19740000	19740000	28204000	28204000	28204000	46081000	43747000	55263000	14610000	14610000	65824000
Q9NZM1	11000000	24000000	17000000	5000000	6800000	6800000	110000000	110000000	110000000	7100000	3000000	3000000	317720000	317720000	1432600000	48146000	48146000	48146000	93265000	200750000	22345000	15525000	97822000	230270000
Q9NZV5	130000000	63000000	63000000	63000000	63000000	67000000	110000000	110000000	110000000	9500000	9500000	9500000	41725000	41725000	41725000	13580000	13580000	13580000	20097000	222560000	222560000	33633000	336860000	54992000
Q9P0B2	28000000	43000000	8700000	29000000	29000000	19000000	5400000	14000000	5400000	11000000	11000000	26000000	938730000	938730000	938730000	1200700000	1200700000	1200700000	32293000	32293000	27535000	18864000	18864000	18864000
Q9P0T1	110000000	32000000	32000000	35000000	35000000	35000000	100000000	100000000	100000000	99000000	29000000	29000000	1.5194e+09	1.5194e+09	10204000	6858700	6858700	6858700	49190000	65241000	65241000	18864000	18864000	18864000
Q9P2D3	130000000	110000000	110000000	63000000	63000000	29000000	11000000	11000000	30000000	29000000	29000000	29000000	91944000	63118000	37589000	80363000	80363000	80363000	115060000	89467000	97414000	1167800	118010000	128250000
Q9P2P6	13000000	13000000	13000000	37000000	16000000	16000000	19000000	28000000	19000000	840000000	840000000	840000000	451620000	40996000	34637000	19385000	19385000	19385000	141430000	103500000	174700000	14610000	149230000	125830000
Q9UBQ7	34000000	34000000	34000000	7300000	7300000	8200000	100000000	4100000	100000000	7300000	7300000	21000000	991680000	33009000	75314000	21740000	21740000	21740000	77144000	230350000	230350000	18864000	66319000	39935000
Q9UEL2	38000000	86000000	86000000	29000000	29000000	21000000	11000000	20000000	38000000	19000000	19000000	19000000	16374000	16374000	16374000	2453100000	2453100000	2453100000	58977000	58977000	103190000	18353000	58909000	58909000
Q9UHB9	30000000	22000000	22000000	11000000	11000000		13000000	13000000	13000000	8700000	8700000	8700000	21843000	17729000	17729000	28215000	28215000	28215000	35018000	48125000	45192000	18864000	18864000	27478000
Q9UHD8	59000000	58000000	30000000	31000000	32000000	28000000	16000000	21000000	25000000	20000000	14000000	30000000	1109700000	1109700000	1109700000	991680000	991680000	991680000	35018000	35018000	35018000	8723500	2745900	2302000
Q9UHV9	13000000	13000000	13000000	88000000	88000000	32000000	10000000	10000000	10000000	94000000	94000000	94000000	26866000	26866000	26866000	18058000	18058000	18058000	61316000	80535000	47711000	15193000	50945000	38954000
Q9UHY7	25000000	23000000	23000000			22000000	11000000	8600000	11000000	83000000	83000000	83000000	140740000	33107000	52106000	130640000	130640000	130640000	639900000	582990000	364690000	26703000	544950000	582300000
Q9UIC5	110000000	110000000	110000000	74000000	74000000	74000000	13000000	12000000	13000000	88000000	88000000	88000000	140740000	33107000	52106000	130640000	130640000	130640000	639900000	582990000	364690000	26703000	544950000	582300000
Q9UID3	12000000	12000000	12000000	3100000	3100000	3100000	10000000	2200000	10000000	8100000	8100000	8100000	98049000	40220000	110680000	52155000	52155000	52155000	70097000	36575000	65164000	1542600	56904000	112020000
Q9UIM4	120000000	120000000	17000000	180000000	180000000	28000000	12000000	27000000	12000000	84000000	84000000	84000000	20164000	20164000	20164000	42223000	42223000	42223000	77728000	31501000	81766000	8723500	74847000	27300000
Q9UIR2	47000000	46000000	36000000	6600000	29000000	29000000	13000000	27000000	28000000	92000000	29000000	37000000	199340000	36375000	14984000	97747000	97747000	2804700	243110000	180350000	180660000	5811500	128120000	123820000
Q9UKN8	57000000	57000000	57000000	32000000	32000000	32000000	12000000	12000000	12000000	82000000	82000000	32000000	1082500000	1082500000	9841700000	2.0149e+09	2.0149e+09	2.0149e+09	21411000	27025000	28203000	2302000	26208000	31352000
Q9UKV3	1100000000	1100000000	1100000000	8100000	8100000	8100000	11000000	11000000	11000000	80000000	80000000	80000000	348120000	348120000	1.7628e+09	783500000	783500000	783500000	42081000	42081000	42081000	82465000	62482000	82465000
Q9UKW4	130000000	130000000	130000000	25000000	25000000	87000000	110000000	110000000	110000000	88000000	88000000	88000000	69501000	69501000	30351000	56281000	56281000	56281000	84654000	77519000	113670000	17709000	105100000	55906000
Q9ULV4	76000000	28000000	27000000	85000000	11000000	36000000	11000000	18000000	17000000	18000000	18000000	45000000	961020000	961020000	1.0007e+09	1.0007e+09	1.0007e+09	1.0007e+09	21405000	16155000	16155000	5811500	1167800	25554000
Q9ULZ2	130000000	25000000	25000000	19000000	19000000	65000000	10000000	10000000	10000000	9100000	9100000	9100000	321070000	321070000	1.5194e+09	1192200000	1192200000	1192200000	17849000	17849000	17849000	68783000	68783000	68783000
Q9UMH6	95000000	60000000	53000000	13000000	21000000	37000000	13000000	49000000	13000000	20000000	20000000	58000000	51994000	45332000	53947000	53975000	20806000	20806000	111590000	80986000	66402000	11699000	65041000	121030000
Q9UN47	790000000	1200000000	690000000	290000000	270000000	920000000	170000000	250000000	270000000	330000000	84000000	760000000	2.0149e+09	2.0149e+09	8591700	12119000	12119000	12119000	41431000	63334000	37473000	18864000	24398000	19270000
Q9UNM1	140000000	30000000	59000000	44000000	52000000	64000000	23000000	60000000	17000000	37000000	22000000	60000000	568740000	568740000	1432600000	1432600000	1432600000	1432600000	19615000	20868000	20868000	2698400	2698400	2698400
Q9UNM7	59000000	59000000	59000000	87000000	87000000	32000000	12000000	44000000	12000000	8400000	8400000	34000000	74429000	74429000	74429000	33240000	33240000	33240000	50258000	50222000	50222000	18864000	18864000	18359000
Q9UNW1	110000000	5400000	8000000	6600000	6600000		11000000	8000000	11000000	8100000	8100000	7200000	103750000	35773000	34152000	104020000	104020000	104020000	83480000	156780000	85393000	3432200	386430000	137260000
Q9UNZ2	59000000	43000000	43000000	6600000	6600000	29000000	20000000	35000000	20000000	8900000	8900000	44000000	991680000	991680000	991680000	783500000	783500000	783500000	32467000	11732000	11732000	15193000	15193000	15193000
Q9UQ35	120000000	120000000	120000000				11000000	11000000	11000000	98000000	98000000	98000000	731130000	731130000	938730000	938730000	938730000	938730000	20097000	20097000	20097000	2745900	2745900	2745900
Q9UQC1	120000000	200000000	48000000	46000000	50000000	110000000	17000000	35000000	76000000	65000000	12000000	39000000	151180000	64602000	23913000	84325000	84325000	84325000	263350000	288230000	168560000	49213000	208630000	200900000
Q9UQM3	190000000	14000000	14000000	65000000	65000000	26000000	13000000	53000000	60000000	31000000	31000000	120000000	2453100000	2453100000	1.0007e+09	961020000	961020000	961020000	28561000	49079000	30083000	8793500	17945000	48965000
Q9UQV0	74000000	56000000	49000000	19000000	35000000	42000000	22000000	43000000	25000000	17000000	22000000	68000000	24543000	24543000	24543000	24769000	24769000	24769000	83480000	45331000	49689000	33633000	33444000	33444000
Q9Y230	54000000	26000000	38000000	17000000	22000000	26000000	15000000	38000000	10000000	7900000	7900000	33000000	263860000	263860000	263860000	263860000	263860000	263860000	13341000	13341000	13341000	18864000	18864000	24046000
Q9Y263	120000000	6300000	6300000	200000000	200000000		11000000	11000000	11000000	9300000	9300000	9300000	263860000	263860000	263860000	263860000	263860000	263860000	13354000	37369000	37369000	8723500	29042000	21601000
Q9Y295	17000000	17000000	8200000	13000000	8200000	17000000	12000000	11000000	12000000	840000000	5800000	15000000	20924000	17697000	26790000	18298000	9698600	6581800	23822000	28846000	25204000	25521000	29748000	49589000
Q9Y2I1	110000000	110000000	58000000			63000000	30000000	30000000	30000000	8600000	88000000	88000000	1.7628e+09	971670000	601320000	1175600000	241540000	2173300	2.0271e+09	3.0228e+09	2386900000	86326000	2755700000	2354100000
Q9Y2X3	4600000	3500000	3500000	70000000	70000000	63000000	1100000	1100000	4000000	9500000	9500000	9500000	783500000	783500000	783500000	1192200000	1192200000	1192200000	31226000	9106300	9106300	18864000	18864000	18359000
Q9Y3D6	130000000	130000000	6000000	200000000	200000000	16000000	12000000	12000000	4100000	3700000	1200000	1200000	961020000	961020000	961020000	1224500000	1224500000	1224500000	69008000	139010000	72008000	25521000	54966000	93861000
Q9Y3F4	66000000	38000000	26000000	180000000	13000000	41000000	11000000	26000000	11000000	17000000	17000000	52000000	263860000	263860000	263860000	263860000	263860000	263860000	12567000	40720000	40720000	14610000	14610000	13933000
Q9Y3Z3	5000000	34000000	34000000	63000000	63000000		100000000	100000000	100000000	91000000	91000000	91000000	21148000	21148000	21148000	12405000	12405000	12405000	70097000	115290000	31607000	14610000	69876000	44424000
Q9Y490	85000000	100000000	51000000	58000000	34000000	51000000	27000000	28000000	34000000	31000000	29000000	40000000	118330000	121610000	22924000	77831000	77831000	77831000	175130000	154060000	153960000	51210000	227300000	298790000
Q9Y570	30000000	49000000	49000000	27000000	30000000	30000000	120000000	28000000	120000000	8500000	39000000	33000000	356590000	83973000	57653000	183530000	183530000	183530000	219900000	608670000	251540000	11442000	313040000	379270000
Q9Y595	12000000	12000000	12000000	17000000	17000000	87000000	13000000	13000000	13000000	92000000	92000000	92000000	452210000	452210000	1109700000	1109700000	1109700000	1109700000	17445000	96185000	96185000	25521000	25521000	25521000
Q9Y5L0	19000000	14000000	7700000	8600000	4400000	11000000	4500000	7800000	11000000	7100000	3600000	7700000	452210000	452210000	2453100000	991680000	991680000	991680000	42183000	42183000	42183000	82465000	47637000	47637000
Q9Y5S8	93000000	52000000	32000000	63000000	63000000	66000000	22000000	61000000	38000000	15000000	15000000	68000000	731130000	731130000	1432600000	1109700000	1109700000	1109700000	30395000	25829000	25829000	6407400	38361000	23536000
Q9Y617	44000000	44000000	44000000	5000000	5000000	5000000	16000000	19000000	16000000	7900000	7900000	32000000	341830000	341830000	1.6419e+09	1224500000	1224500000	1224500000	40444000	40444000	40444000	15193000	14610000	25521000
Q9Y6B5	74000000	41000000	33000000	42000000	42000000	40000000	27000000	44000000	27000000	16000000	58000000	39000000	66513000	66513000	66513000	52923000	52923000	52923000	68072000	64756000	71587000	2698400	2698400	2698400
Q9Y6B6	130000000	130000000	130000000	87000000	87000000	32000000	110000000	110000000	110000000	17000000	17000000	17000000	575750000	575750000	7806900	51411000	51411000	51411000	21398000	52532000	52532000	52007000	111770000	52007000
Q9Y6E3	59000000	10000000	10000000	7000000	7000000	32000000	4300000	26000000	4300000	6500000	18000000	35000000	74429000	74429000	74429000	33240000	33240000	33240000	50258000	50222000	50222000	18864000	18864000	18359000
Q9Y6M1	33000000	19000000	19000000	180000000	180000000	7300000	12000000	6700000	13000000	83000000	83000000	83000000	348120000	348120000	1.0007e+09	1.0007e+09	1.0007e+09	1.0007e+09	15879000	15879000	15879000	68783000	1452000	70954000
R4GN14	110000000	110000000	72000000	63000000	63000000	19000000	11000000	11000000	11000000	34000000	34000000	34000000	1192200000	598510000	349900000	930280000	82176000	82176000	1379800000	3.3127e+09	1201200000	17982000	2.0575e+09	1.7156e+09
S4R3N1	130000000	30000000	59000000	44000000	52000000	64000000	26000000	57000000	17000000	41000000	22000000	56000000	108650000	41709000	13907000	21749000	21749000	21749000	123500000	114590000	114180000	10047000	174320000	213020000
S4R3P3	140000000	48000000	67000000	5000000	5000000	89000000	38000000	30000000	33000000	51000000	51000000	62000000	10204000	10204000	10204000	6858700	6858700	6858700	53821000	53821000	53821000	18864000	18864000	35352000
S4R3V8	120000000	120000000	120000000	41000000	41000000	41000000	1100000	1100000	1100000	7900000	7900000	7900000	18210000	18210000	18210000	9841700000	9841700000	9841700000	27144000	36157000	28043000	15193000	24327000	28783000
S5LQU3	50000000	16000000	25000000	4000000	4000000	63000000	13000000	18000000	13000000	6200000	6200000	25000000	317720000	317720000	938730000	938730000	938730000	938730000	15714000	53712000	53712000	995330000	995330000	68783000
SQSTM1	45000000	38000000	31000000	29000000	33000000	32000000	11000000	43000000	13000000	82000000	82000000	36000000	348120000	348120000	961020000	1432600000	1432600000	1432600000	24180000	14089000	14089000	18864000	18864000	18359000
U3KQ56	34000000	34000000	34000000	6600000	6600000	74000000	11000000	4100000	11000000	7300000	7300000	21000000	21867000	21867000	21867000	15156000	15156000	15156000	23869000	109070000	49128000	2302000	41040000	39734000
U3PXP0	110000000	110000000	110000000	25000000	25000000	25000000	10000000	10000000	10000000	18000000	18000000	18000000	26866000	26866000	26866000	18058000	18058000	18058000	61316000	80535000	47711000	15193000	50945000	38954000
U5GXS0	26000000	26000000	26000000	63000000	63000000	22000000	110000000	24000000	110000000	4600000	30000000	30000000	33956000	33956000	10280000	19627000	19627000	19627000	55855000	58858000	53240000	8723500	59129000	47553000
V9GY16	110000000	110000000	110000000	17000000	17000000	17000000	11000000	11000000	11000000	991680000	991680000	991680000	5400600000	5400600000	1.0498e+09	991680000	991680000	991680000	22654000	22654000	22654000	18864000	18864000	16982000
V9GYG0	48000000	34000000	32000000			68000000	12000000	50000000	15000000	22000000	22000000	29000000	38096000	38096000	38096000	6367400	6367400	6367400	44026000	71258000	36274000	6407400	79879000	31471000
V9GYJ7	58000000	58000000	58000000	32000000	32000000	73000000	12000000	36000000	43000000	9700000	9700000	42000000	26866000	26866000	26866000	18058000	18058000	18058000	61316000	80535000	47711000	15193000	50945000	38954000
V9GYU3	3200000	3200000	3200000	19000000	19000000	5600000	10000000	10000000	10000000	83000000	83000000	83000000	16503000	16503000	16503000	5400600000	5400600000	5400600000	59559000	53596000	53596000	38419000	38419000	68783000
V9GZ37	74000000	150000000	31000000	22000000	32000000	81000000	10000000	16000000	54000000	48000000	10000000	28000000	21142000	21142000	21142000	9874000	9874000	9874000	59639000	147130000	70415000	82465000	86262000	131200000
V9GZ54	200000000	220000000	93000000	110000000	70000000	130000000	64000000	73000000	130000000	66000000	92000000	82000000	991680000	991680000	2.0149e+09	1.6419e+09	8353600	8353600	31226000	148180000	148180000	49213000	29792000	120720000
V9H068	110000000	110000000	12000000	1400000	1400000	1400000	1100000000	3800000	1100000000	9100000	9100000	9100000	72914000	17397000	12999000	22919000	22919000	22919000	93265000	177240000	72592000	15193000	148510000	130250000
V9HW53	29000000	29000000	29000000	630000000	630000000	30000000	11000000	14000000	11000000	92000000	92000000	92000000	177820000	59950000	10824000	85237000	85237000	85237000	58977000	112600000	42472000	1542600	79151000	55605000
V9HWD6	76000000	76000000	6600000	29000000	29000000	59000000	1100000	40000000	1100000	41000000	41000000	48000000	2310100000	1094400000	873370000	1.5949e+09	155380000	16559000	1.9791e+09	2420200000	1.9201e+09	19964000	1.5629e+09	1.735e+09
V9HWJ1	80000000	80000000	49000000	38000000	54000000	67000000	43000000	44000000	21000000	900000000	38000000	66000000	28517000	16263000	13685000	15650000	15650000	15650000	66875000	74307000	74307000	30610000	30610000	36664000
W8QEH3	66000000	82000000	82000000				12000000	12000000	60000000	43000000	43000000	43000000	1.0007e+09	1.0007e+09	1.0007e+09	809020000	809020000	809020000	32560000	32560000	35646000	68783000	38545000	21124000
X5DNI1	130000000	39000000	39000000	8600000	8600000	7200000	11000000	11000000	11000000	9200000	9200000	9200000	1200700000	1200700000	1.5194e+09	263860000	263860000	263860000	25017000	29925000	27974000	18359000	49739000	19127000
X5DNM4	35000000	35000000	35000000	19000000	19000000	45000000	12000000	12000000	12000000	18000000	18000000	18000000	24002000	24002000	24002000	29813000	29813000	29813000	64714000	74382000	78617000	2302000	29560000	20912000
X5DQV1	130000000	39000000	39000000			7200000	11000000	11000000	11000000	9200000	9200000	9200000	1224500000	1224500000	783500000	235840000	235840000	235840000	22392000	22392000	22392000	18864000	18864000	19223000
X6RLT1	8600000	8600000	8600000	17000000	17000000	17000000	12000000	8000000	12000000	8100000	8100000	8100000	1082500000	442180000	365410000	672100000	35605000	4931500	1.5697e+09	2.1155e+09	1.6003e+09	221910000	1.6143e+09	1.0515e+09
