# Supplementary material for: Proteomic Analysis of the Metabolic Response of UVA-Exposed Melanocytes Following Co-Treatment with Cannabigerol and 3-O-Ethylascorbic Acid
Source: Cells. 2026 May 23;15(11):965. doi: 10.3390/cells15110965 (PMC13256526; doi:10.3390/cells15110965)
Supplement: Supplementary file 1 [file cells-15-00965-s001.zip › S4.xlsx]

## Sheet: Arkusz1
Supplementary file S4. The results of the mass spectrometry data analysis of the top 25 differentially abundant proteins (with p value lower than 0.003) identified in UVA (18 J/cm2) irradiated skin melanocytes following 24h incubation with cannabigerol (CBG, 1 µM), 3-O-ethyl ascorbic acid (EAA, 150 µM) and both compounds used together (CBG + EAA). Analysis conducted using Proteome Discoverer 2.0 …
Protein	Accession	Master	Coverage	# Peptides	# PSMs	# Unique Peptides	# Protein Groups	MW [kDa]	emPAI	Protein FDR Confidence Sequest HT	# Decoy Proteins Sequest HT	Score Sequest HT	# Peptides Sequest HT
Nrf2	Q16236	IsMasterProtein	57.9638752052545	27	3355	15	1	67.827	351.874	High	1224.65	1151.34898483753	45
Catalase	P04040	IsMasterProtein	56.4569536423841	28	3230	13	1	59.756	362.895	High	121.275	1141.90299248695	43
Selenoprotein N	Q9NZV5	IsMasterProtein	56.4144736842105	17	1595	11	1	65.813	210.632	High	1318.573	1141.90299248695	41
Adenosine kinase	P55263	IsMasterProtein	55.7264957264957	35	561	14	1	40.545	282.388	High	2123.041	1140.74312186241	44
Apoptosis-inducing factor 3	Q96NN9	IsMasterProtein	51.0673234811166	34	554	14	1	66.791	162.789	High	733.989	1137.96650350094	39
Thioredoxin reductase 1	Q16881	IsMasterProtein	52.2653721682848	34	483	16	1	70.906	169.828	High	2122.101	1133.00054514408	41
Arachidonate 12-lipoxygenase	O75342	IsMasterProtein	52.9636711281071	34	496	38	1	80.356	304.995	High	137.233	1129.79824364185	38
Tyrosine-protein kinase 2	Q14289	IsMasterProtein	47.2906403940887	25	432	31	1	115.875	184.478	High	193.153	1118.37982904911	41
Cell cycle and apoptosis regulator 1	Q8IX12	IsMasterProtein	55.668016194332	32	470	34	1	132.821	264.609	High	2322.101	1118.33419406414	34
B-cell lymphoma 2	P10415	IsMasterProtein	59.9118942731278	6	124	3	1	26.266	397.107	High	1721.738	1116.41576230526	33
Cullin 1	Q13616	IsMasterProtein	57.7342047930283	15	483	32	1	89.679	340.455	High	2120.544	1116.41576230526	32
Glutathione peroxidase 1	P07203	IsMasterProtein	57.3232323232323	15	486	7	1	22.088	425.216	High	1122.183	1116.41576230526	27
Heat shock factor 1	Q00613	IsMasterProtein	57.5539568345324	14	478	28	1	57.26	290.263	High	11365.496	1116.41576230526	28
Interferon A8	P32881	IsMasterProtein	52.7918781725888	9	478	7	1	21.989	315.228	High	722.564	1116.41576230526	17
Janus kinase 1	P23458	IsMasterProtein	57.907396271798	14	477	21	1	133.277	13.939	High	4323.367	1116.41576230526	74
Mitogen-activated protein kinase 11	Q15759	IsMasterProtein	51.2893982808023	15	476	9	1	41.357	24.119	High	1113.251	1105.22757446766	35
Nuclear factor κB	P19838	IsMasterProtein	48.567335243553	13	472	9	1	105.356	21.675	High	1136.783	1105.22757446766	34
Tyrosine-protein kinase 1	P07948	IsMasterProtein	59.0163934426229	6	515	15	1	58.574	17.563	High	1336.783	1105.22757446766	51
NAD(P)H: quinone oxidoreductase 1	Q9Y5S8	IsMasterProtein	50.00011648	6	511	9	1	64.871	23.851	High	3320.623	1090.24836528301	34
Protein disulfide isomerase	P07237	IsMasterProtein	45.8452722063037	5	510	8	1	57.116	20.544	High	2122.101	1090.24836528301	34
Phosphoglycerate mutase family member 5	Q96HS1	IsMasterProtein	59.8086124401914	13	447	5	1	32.004	58.948	High	232.101	1088.39977347851	25
S100A8/9	P05109	IsMasterProtein	47.4898236092266	4	603	2	1	10.835	128.132	High	136.783	1087.09826481342	45
Superoxide dismutase 1	P00441	IsMasterProtein	47.8510028653295	16	513	3	1	15.936	314.185	High	1209.927	1309.40808594227	15
Signal-transducing adaptor protein	Q9ULZ2	IsMasterProtein	53.5885167464115	19	413	6	1	34.291	183.186	High	1170.6412	1240.76114201546	14
Peroxiredoxin 1	Q06830	IsMasterProtein	45.4545454545455	12	607	3	1	46.348	261.861	High	155.61265	1221.93285834789	13
